# Supplementary material for: Single nuclei RNA-sequencing of adult brain neurons derived from type 2 neuroblasts reveals transcriptional complexity in the insect central complex
Source: eLife. 2025 May 15;14:RP105896. doi: 10.7554/eLife.105896 (PMC12081001; doi:10.7554/eLife.105896)
Supplement: Supplementary file 2. [file elife-105896-supp2.csv]

Validated cell markers
Gene	Cell type	Abbreviation of cell type	Reference	PMID
Rh2	ocelli	OC	Pollock and Benzer, 1988	2968518
oc	ocelli	OC	Finkelstein et al., 1990	1979296
ey	Mushroom body neuron	MBN	Davie et al., 2018	29909982
sNPF	Mushroom body neuron	MBN	Davie et al., 2020	29909982
cry	Clock neuron	CLK	Davie et al., 2023	29909982
Clk	Clock neuron	CLK	Davie et al., 2024	29909982
tim	Clock neuron	CLK	Davie et al., 2025	29909982
acj6	Olfactory projection neurons	OPN	Davie et al., 2026	29909982
kn	Olfactory projection neurons	OPN	Davie et al., 2027	29909982
pal	Dopaminergic cells	DOP	Neckameyer and White, 1993	8100577
Tdc2	Octopaminergic cells	OCTY	Cole et al., 2005	15691831
Hml	Hemocytes	HEM	Goto et al., 2001	11563973
SerT	Serotoninergic cells	SER	Demchyshyn et al., 1994	8197200
repo	Glial cells	Glia	Xiong et al., 1994	7926782
