# Supplementary material for: Single nuclei RNA-sequencing of adult brain neurons derived from type 2 neuroblasts reveals transcriptional complexity in the insect central complex
Source: eLife. 2025 May 15;14:RP105896. doi: 10.7554/eLife.105896 (PMC12081001; doi:10.7554/eLife.105896)
Supplement: Supplementary file 6. [file elife-105896-supp6.csv]

p_val	avg_log2FC	pct.1	pct.2	p_val_adj	gene	cluster	Identity
1.97E-253	2.32232672	0.858	0.275	2.72E-249	CG14989	0
2.42E-217	2.445069808	0.699	0.206	3.34E-213	Gad1	0
2.00E-48	-1.135009253	0.208	0.603	2.76E-44	rad	0
2.20E-48	-0.917889847	0.195	0.598	3.05E-44	Fife	0
9.27E-41	-1.052874348	0.102	0.435	1.28E-36	VAChT	0
2.64E-39	-0.945152804	0.208	0.575	3.64E-35	CG31221	0
6.81E-37	-0.803464473	0.231	0.594	9.41E-33	jeb	0
1.66E-35	-1.173647292	0.068	0.351	2.29E-31	bma	0
1.47E-32	-0.947523541	0.059	0.32	2.04E-28	CG32700	0
1.63E-31	-0.956214004	0.057	0.31	2.25E-27	btsz	0
5.72E-31	-0.596028761	0.151	0.467	7.90E-27	brat	0
5.77E-31	-1.01788503	0.034	0.269	7.98E-27	CG34355	0
1.80E-30	-0.561120169	0.127	0.429	2.48E-26	NFAT	0
7.39E-30	-1.076295575	0.085	0.341	1.02E-25	Eip93F	0
1.31E-29	-0.778155324	0.06	0.308	1.81E-25	Pde8	0
1.36E-29	-0.496245247	0.121	0.413	1.88E-25	rdgB	0
2.65E-29	-0.493392701	0.117	0.407	3.67E-25	CG12531	0
3.12E-28	-0.871281154	0.034	0.253	4.30E-24	cora	0
5.02E-28	-0.632808778	0.206	0.516	6.94E-24	Con	0
1.62E-27	-0.564281926	0.18	0.485	2.24E-23	Pka-R2	0
1.65E-27	-0.409035514	0.119	0.399	2.28E-23	Rab26	0
4.00E-27	-0.331151437	0.18	0.502	5.53E-23	Dscam1	0
4.77E-27	-0.443429359	0.244	0.597	6.59E-23	CG32809	0
6.09E-27	-0.85476828	0.053	0.278	8.42E-23	ChT	0
7.55E-27	-0.661277608	0.206	0.507	1.04E-22	rdgA	0
1.08E-26	-0.364678522	0.117	0.391	1.49E-22	Acn	0
1.35E-26	-0.522152583	0.085	0.332	1.86E-22	CG14762	0
1.39E-26	-0.439547933	0.212	0.542	1.92E-22	mask	0
2.19E-26	-0.842166856	0.062	0.29	3.03E-22	Elk	0
2.36E-26	-0.715457288	0.096	0.344	3.26E-22	jdp	0
3.10E-25	-0.291343992	0.104	0.361	4.29E-21	Khc-73	0
4.32E-25	-0.498689293	0.134	0.403	5.97E-21	unc-13-4A	0
6.18E-25	-0.27242399	0.163	0.458	8.54E-21	dtn	0
7.27E-25	-0.27852081	0.129	0.398	1.00E-20	CG43901	0
1.42E-24	-0.667071424	0.457	0.77	1.95E-20	heph	0
1.94E-24	-0.434485211	0.246	0.564	2.68E-20	CG2269	0
2.16E-24	-0.449891926	0.108	0.359	2.99E-20	ChAT	0
5.16E-24	-0.356653053	0.14	0.409	7.12E-20	Ptpmeg2	0
7.53E-24	-1.577144654	0.034	0.222	1.04E-19	VGlut	0
3.45E-23	-0.401690502	0.216	0.514	4.76E-19	Mef2	0
3.60E-23	-0.321247204	0.078	0.3	4.98E-19	Pcf11	0
3.61E-23	-0.265553421	0.227	0.551	4.98E-19	Smr	0
4.36E-23	-0.271649635	0.11	0.354	6.02E-19	Cip4	0
5.26E-23	-0.478508452	0.115	0.359	7.27E-19	tna	0
9.79E-23	-0.504610881	0.682	0.891	1.35E-18	bru3	0
1.03E-22	-0.467356276	0.21	0.502	1.42E-18	rut	0
1.14E-22	-0.259741672	0.147	0.413	1.58E-18	seq	0
1.45E-22	-0.593627471	0.079	0.296	2.01E-18	rgn	0
1.54E-22	-0.251171947	0.2	0.502	2.13E-18	trio	0
2.97E-22	-0.378474606	0.138	0.389	4.10E-18	5-HT1A	0
3.78E-22	-0.317682562	0.121	0.365	5.23E-18	Mkp3	0
5.41E-22	-0.37310208	0.078	0.291	7.47E-18	sd	0
8.55E-22	-0.418186467	0.558	0.833	1.18E-17	nAChRalpha6	0
8.69E-22	-0.27007111	0.119	0.361	1.20E-17	CG42324	0
9.21E-22	-0.272214927	0.238	0.552	1.27E-17	ftz-f1	0
9.40E-22	-0.558785493	0.155	0.404	1.30E-17	CG42541	0
1.17E-21	-0.429071581	0.11	0.343	1.61E-17	sfl	0
1.19E-21	-0.266958461	0.121	0.358	1.65E-17	mspo	0
1.27E-21	-0.278954774	0.147	0.407	1.76E-17	CG3638	0
1.37E-21	-0.384219072	0.062	0.262	1.89E-17	CG13375	0
2.48E-21	-0.431364304	0.062	0.26	3.43E-17	Stat92E	0
2.72E-21	-0.294746911	0.125	0.366	3.76E-17	amon	0
2.75E-21	-0.533999336	0.102	0.323	3.79E-17	CG6123	0
2.89E-21	-0.403973375	0.072	0.276	3.99E-17	CG4294	0
3.19E-21	-0.754742543	0.089	0.297	4.40E-17	Rgk1	0
6.16E-21	-0.479247083	0.055	0.244	8.51E-17	wge	0
6.89E-21	-0.28248693	0.106	0.33	9.51E-17	Spred	0
8.72E-21	-0.256937754	0.091	0.306	1.21E-16	bif	0
9.01E-21	-0.271505822	0.198	0.474	1.25E-16	Dscam4	0
9.27E-21	-0.34221621	0.085	0.295	1.28E-16	CG43759	0
1.05E-20	-0.268959026	0.123	0.359	1.45E-16	Alh	0
2.03E-20	-0.393026544	0.081	0.286	2.80E-16	tkv	0
2.37E-20	-0.610100443	0.076	0.273	3.28E-16	hzg	0
2.58E-20	-0.334900557	0.06	0.25	3.57E-16	flfl	0
2.60E-20	-0.343528557	0.074	0.273	3.59E-16	Sur-8	0
3.29E-20	-0.309591915	0.27	0.59	4.54E-16	14-3-3zeta	0
3.54E-20	-0.441552533	0.034	0.203	4.89E-16	28SrRNA-Psi:CR45859	0
3.71E-20	-0.948133455	0.017	0.172	5.13E-16	Octbeta1R	0
3.79E-20	-0.451801677	0.089	0.294	5.23E-16	CG31191	0
4.79E-20	-0.320976401	0.102	0.317	6.61E-16	CG30389	0
4.91E-20	-0.348404601	0.125	0.354	6.78E-16	Hs6st	0
5.21E-20	-0.379611786	0.14	0.379	7.19E-16	Patronin	0
5.30E-20	-0.32259023	0.193	0.467	7.33E-16	dikar	0
5.58E-20	-0.593314495	0.055	0.237	7.71E-16	Sytbeta	0
6.14E-20	-0.258476141	0.234	0.538	8.49E-16	Tob	0
6.26E-20	-0.399060376	0.217	0.504	8.65E-16	CG43347	0
6.73E-20	-0.449357287	0.104	0.319	9.30E-16	Trpm	0
6.85E-20	-0.535242833	0.454	0.731	9.47E-16	Ca-alpha1T	0
8.82E-20	-0.458309057	0.051	0.23	1.22E-15	CG43102	0
1.31E-19	-0.342931519	0.244	0.545	1.81E-15	nocte	0
1.34E-19	-0.299650832	0.146	0.389	1.86E-15	RhoGAP19D	0
1.44E-19	-0.327402614	0.045	0.219	1.99E-15	Ziz	0
2.01E-19	-0.289509511	0.096	0.305	2.78E-15	p120ctn	0
2.59E-19	-0.369141923	0.284	0.604	3.57E-15	CG11873	0
3.70E-19	-0.363895972	0.057	0.236	5.12E-15	mei-W68	0
5.96E-19	-0.339749953	0.14	0.371	8.23E-15	igl	0
1.12E-18	-0.323223162	0.098	0.299	1.55E-14	beat-IIa	0
1.45E-18	-0.275677819	0.087	0.283	2.00E-14	CG13954	0
2.58E-18	-0.328370496	0.091	0.287	3.57E-14	kek1	0
2.78E-18	-0.74452687	0.539	0.82	3.85E-14	mub	0
4.29E-18	-0.39944411	0.144	0.366	5.92E-14	CG34370	0
1.18E-17	-0.328604748	0.089	0.279	1.63E-13	Ddc	0
1.42E-17	-0.827872033	0.074	0.245	1.96E-13	lncRNA:CR46006	0
1.49E-17	-0.505089036	0.064	0.235	2.06E-13	RanBPM	0
1.77E-17	-0.390101929	0.074	0.251	2.45E-13	CG30089	0
2.02E-17	-0.330946717	0.314	0.625	2.78E-13	Ace	0
3.15E-17	-0.25306815	0.265	0.551	4.35E-13	Pde9	0
3.60E-17	-0.51505285	0.129	0.33	4.98E-13	beat-IIIc	0
7.81E-17	-0.259338205	0.064	0.232	1.08E-12	glo	0
1.00E-16	-0.324560254	0.325	0.632	1.39E-12	pre-rRNA:CR45845	0
1.45E-16	-0.346525197	0.25	0.506	2.00E-12	CG34354	0
2.61E-16	-0.29038894	0.132	0.337	3.60E-12	fz	0
3.32E-16	-0.711849136	0.076	0.24	4.59E-12	Lim1	0
3.93E-16	-0.458934076	0.104	0.287	5.43E-12	pyd	0
3.96E-16	-0.276929871	0.042	0.188	5.48E-12	CG1578	0
5.67E-16	-0.263009129	0.329	0.644	7.84E-12	Cirl	0
9.27E-16	-0.250982574	0.27	0.545	1.28E-11	Nlg3	0
9.28E-16	-0.42445944	0.059	0.214	1.28E-11	CG10384	0
9.35E-16	-0.283344786	0.053	0.205	1.29E-11	scyl	0
1.04E-15	-1.025798219	0.032	0.166	1.44E-11	sNPF	0
1.12E-15	-0.624138407	0.025	0.155	1.55E-11	beat-Vc	0
1.28E-15	-0.311688043	0.274	0.549	1.76E-11	Pka-C1	0
1.57E-15	-0.598612754	0.045	0.189	2.17E-11	velo	0
1.79E-15	-0.305801733	0.032	0.167	2.48E-11	Fur2	0
2.25E-15	-0.688736364	0.034	0.169	3.10E-11	Neto	0
2.30E-15	-0.401788465	0.015	0.136	3.17E-11	28SrRNA-Psi:CR40596	0
2.38E-15	-0.614401265	0.04	0.178	3.29E-11	KCNQ	0
2.96E-15	-0.264372301	0.06	0.214	4.08E-11	tbc	0
3.35E-15	-0.487951086	0.072	0.23	4.63E-11	Dop1R2	0
3.51E-15	-0.284036298	0.113	0.297	4.84E-11	Ccn	0
4.91E-15	-0.273999231	0.051	0.196	6.79E-11	svr	0
5.85E-15	-0.265053849	0.049	0.193	8.08E-11	CG17364	0
6.30E-15	-0.306675274	0.045	0.186	8.70E-11	Btk29A	0
7.27E-15	-0.28800405	0.049	0.192	1.00E-10	dock	0
9.53E-15	-0.308727995	0.038	0.172	1.32E-10	CG1316	0
1.00E-14	-0.274420289	0.053	0.197	1.38E-10	gol	0
1.09E-14	-0.281512713	0.066	0.218	1.51E-10	CG32052	0
1.18E-14	-0.30737813	0.042	0.177	1.63E-10	Moca-cyp	0
1.29E-14	-0.304220881	0.032	0.161	1.78E-10	CG8176	0
1.31E-14	-0.353316548	0.04	0.174	1.81E-10	Atet	0
1.32E-14	-0.44584818	0.064	0.214	1.82E-10	CG30158	0
1.37E-14	-0.344486414	0.089	0.253	1.89E-10	Trim9	0
1.68E-14	-0.302645153	0.418	0.743	2.32E-10	Nrx-1	0
1.72E-14	-0.309506551	0.045	0.183	2.37E-10	CG30015	0
1.78E-14	-0.499044942	0.021	0.139	2.47E-10	FASN1	0
1.85E-14	-0.360142769	0.034	0.163	2.55E-10	Hsp83	0
2.27E-14	-1.0959592	0.009	0.118	3.13E-10	ey	0
2.40E-14	-0.301117283	0.03	0.155	3.31E-10	Vrp1	0
2.42E-14	-0.2602706	0.353	0.625	3.34E-10	Gfrl	0
2.48E-14	-0.253223947	0.049	0.188	3.43E-10	fl(2)d	0
2.79E-14	-0.491256837	0.023	0.142	3.85E-10	CG14082	0
4.17E-14	-0.54535678	0.053	0.191	5.77E-10	mAChR-B	0
4.53E-14	-0.26680491	0.051	0.189	6.26E-10	CG17724	0
4.72E-14	-0.408029222	0.021	0.137	6.52E-10	CG8726	0
6.41E-14	-0.533883936	0.015	0.125	8.85E-10	Tat	0
6.92E-14	-0.413446057	0.049	0.184	9.56E-10	rn	0
6.97E-14	-0.287660688	0.318	0.614	9.63E-10	cic	0
7.05E-14	-0.467699738	0.032	0.155	9.74E-10	Rgk3	0
7.66E-14	-0.335124686	0.418	0.723	1.06E-09	dysc	0
8.28E-14	-0.255571726	0.057	0.196	1.14E-09	Oamb	0
1.00E-13	-0.441937615	0.019	0.131	1.39E-09	Cf2	0
1.14E-13	1.497483403	0.346	0.248	1.57E-09	DIP-lambda	0
1.25E-13	-0.312488359	0.036	0.16	1.73E-09	SPR	0
1.33E-13	-0.256128131	0.045	0.175	1.84E-09	arr	0
1.58E-13	-0.45746549	0.032	0.153	2.18E-09	sdk	0
3.03E-13	-0.32154665	0.042	0.166	4.18E-09	CG46339	0
3.04E-13	-0.265346187	0.04	0.164	4.20E-09	Tpr2	0
3.99E-13	-0.253681022	0.043	0.169	5.52E-09	sol	0
4.20E-13	-0.354318371	0.049	0.178	5.80E-09	PVRAP	0
4.22E-13	-0.467046891	0.021	0.13	5.83E-09	CG32547	0
4.78E-13	-0.391116964	0.1	0.254	6.60E-09	zfh2	0
5.36E-13	-0.379788972	0.042	0.164	7.40E-09	tok	0
5.81E-13	-0.253659492	0.019	0.126	8.02E-09	Bsg25D	0
5.83E-13	-0.549826221	0.023	0.132	8.05E-09	Rgk2	0
6.37E-13	-0.31955323	0.098	0.253	8.80E-09	CG43373	0
8.52E-13	-0.410976319	0.026	0.137	1.18E-08	Cp190	0
9.82E-13	-0.322234862	0.028	0.14	1.36E-08	CG14535	0
1.14E-12	-0.257613781	0.047	0.172	1.58E-08	beat-IV	0
1.27E-12	-0.439078643	0.015	0.116	1.75E-08	sowah	0
1.28E-12	-0.25031689	0.096	0.248	1.77E-08	CG14431	0
1.45E-12	-0.388858226	0.149	0.319	2.01E-08	toy	0
1.80E-12	-0.356469367	0.032	0.145	2.49E-08	nuf	0
2.01E-12	-0.357915011	0.038	0.154	2.78E-08	CG17233	0
2.19E-12	-0.378273738	0.076	0.213	3.03E-08	CG32204	0
2.50E-12	-0.357430163	0.026	0.134	3.46E-08	Socs36E	0
2.99E-12	-0.361195445	0.013	0.11	4.13E-08	CkIIalpha	0
4.89E-12	-0.407968909	0.032	0.141	6.76E-08	CG1688	0
5.03E-12	-0.324490993	0.049	0.169	6.95E-08	Fas3	0
6.07E-12	-0.600255048	0.038	0.149	8.39E-08	Ptip	0
7.29E-12	-0.305424786	0.025	0.127	1.01E-07	CG34408	0
7.45E-12	-0.393175057	0.017	0.114	1.03E-07	CG42797	0
8.70E-12	-0.322274027	0.081	0.217	1.20E-07	CG34347	0
9.72E-12	-0.282810575	0.032	0.139	1.34E-07	CG43861	0
1.14E-11	-0.251663099	0.038	0.148	1.58E-07	woc	0
1.58E-11	-0.394250082	0.019	0.115	2.18E-07	CG5521	0
1.60E-11	-0.333325716	0.032	0.137	2.21E-07	CoRest	0
1.60E-11	0.37723353	0.792	0.851	2.21E-07	cpx	0
1.71E-11	-0.287120703	0.023	0.121	2.36E-07	htk	0
1.77E-11	-0.654336891	0.011	0.101	2.45E-07	lncRNA:CR46004	0
1.86E-11	-0.304495301	0.021	0.118	2.57E-07	CG5674	0
2.44E-11	0.308219695	0.138	0.311	3.37E-07	mAChR-A	0
3.17E-11	0.32098329	0.121	0.284	4.38E-07	milt	0
3.79E-11	-0.268694439	0.034	0.138	5.24E-07	IntS6	0
4.63E-11	-0.300022864	0.019	0.111	6.40E-07	nAChRalpha2	0
4.71E-11	0.416203261	0.854	0.874	6.51E-07	Msp300	0
4.98E-11	-0.274561603	0.198	0.388	6.88E-07	Mmp2	0
5.32E-11	-0.280734525	0.036	0.139	7.35E-07	CG33639	0
6.06E-11	-0.317848176	0.032	0.133	8.37E-07	CG11317	0
6.42E-11	-0.267755423	0.026	0.123	8.88E-07	galectin	0
6.60E-11	-0.277395994	0.023	0.117	9.12E-07	brm	0
7.02E-11	-0.340938239	0.019	0.11	9.70E-07	GATAd	0
7.22E-11	-0.436306189	0.032	0.132	9.98E-07	Tbh	0
7.35E-11	-0.252481131	0.079	0.207	1.02E-06	AstA-R1	0
7.39E-11	-0.254771947	0.03	0.129	1.02E-06	Rox8	0
8.16E-11	-0.396976805	0.015	0.103	1.13E-06	dnr1	0
8.43E-11	-0.256805291	0.025	0.119	1.16E-06	CG4562	0
1.29E-10	0.258273917	0.119	0.274	1.78E-06	babo	0
1.64E-10	0.363134212	0.121	0.277	2.26E-06	Nup153	0
2.04E-10	0.262144089	0.136	0.3	2.81E-06	bin3	0
2.22E-10	-1.042189493	0.017	0.101	3.07E-06	acj6	0
2.28E-10	-0.3869969	0.025	0.116	3.14E-06	Dif	0
2.50E-10	0.287679453	0.136	0.298	3.45E-06	jp	0
2.53E-10	0.252488909	0.144	0.31	3.49E-06	orb2	0
3.10E-10	0.297950845	0.159	0.335	4.29E-06	Actbeta	0
3.51E-10	0.266162505	0.108	0.251	4.85E-06	DCP2	0
3.75E-10	0.292414217	0.146	0.312	5.18E-06	alpha-Spec	0
3.85E-10	0.419921511	0.76	0.838	5.32E-06	Syt1	0
5.12E-10	0.263975068	0.17	0.351	7.07E-06	Eip78C	0
5.16E-10	-0.26577888	0.066	0.179	7.12E-06	beat-Ia	0
5.27E-10	-0.332643714	0.019	0.103	7.29E-06	CG40228	0
6.49E-10	-0.370280507	0.019	0.102	8.97E-06	CG31323	0
7.20E-10	0.267189723	0.089	0.218	9.94E-06	CG31522	0
9.00E-10	0.305761262	0.174	0.359	1.24E-05	CG43707	0
1.00E-09	-0.300078681	0.021	0.104	1.38E-05	qkr58E-3	0
1.10E-09	0.271048195	0.098	0.231	1.52E-05	DAAM	0
1.14E-09	-0.315001899	0.021	0.104	1.57E-05	MESR3	0
1.26E-09	0.316152735	0.149	0.315	1.74E-05	NfI	0
1.33E-09	-0.281674466	0.021	0.103	1.84E-05	Sln	0
1.76E-09	0.252816846	0.14	0.296	2.43E-05	CkIIbeta	0
1.98E-09	-0.266346765	0.582	0.827	2.73E-05	dnc	0
2.55E-09	-0.285681093	0.595	0.852	3.52E-05	Appl	0
2.81E-09	-1.219261783	0.026	0.109	3.89E-05	Vmat	0
3.03E-09	0.255929457	0.106	0.24	4.19E-05	alt	0
3.07E-09	0.321879949	0.127	0.274	4.24E-05	DIP2	0
3.34E-09	0.260632418	0.096	0.223	4.62E-05	numb	0
3.82E-09	-0.318532709	0.06	0.163	5.28E-05	dac	0
4.05E-09	0.250259369	0.115	0.253	5.60E-05	CG8671	0
4.48E-09	0.353706446	0.117	0.256	6.19E-05	CG32369	0
4.79E-09	0.259191473	0.234	0.449	6.62E-05	PAN3	0
7.68E-09	-0.4730588	0.06	0.158	1.06E-04	bab1	0
8.14E-09	-0.312135829	0.023	0.1	1.12E-04	Rfx	0
8.22E-09	-0.293907066	0.036	0.122	1.14E-04	Ac13E	0
8.82E-09	0.27440842	0.183	0.361	1.22E-04	Wdr62	0
1.09E-08	0.293047629	0.119	0.256	1.51E-04	CG32085	0
1.19E-08	-0.254534796	0.038	0.124	1.64E-04	CG34351	0
1.63E-08	0.263309868	0.081	0.193	2.25E-04	Pp2C1	0
1.72E-08	-0.49273811	0.149	0.276	2.37E-04	br	0
1.98E-08	0.299721701	0.174	0.342	2.73E-04	cindr	0
2.07E-08	0.281084826	0.068	0.171	2.86E-04	hrg	0
2.49E-08	-0.267352397	0.04	0.124	3.44E-04	DIP-theta	0
2.78E-08	0.349059519	0.07	0.173	3.84E-04	eIF5	0
2.86E-08	0.254882072	0.085	0.197	3.95E-04	Ald1	0
2.94E-08	0.362777415	0.127	0.263	4.06E-04	sesB	0
3.14E-08	0.328342295	0.847	0.897	4.34E-04	mtd	0
3.24E-08	-0.266281905	0.947	0.987	4.48E-04	lncRNA:Hsromega	0
3.44E-08	0.306939799	0.074	0.178	4.75E-04	CG31678	0
3.87E-08	0.253822976	0.068	0.169	5.35E-04	Rilpl	0
4.23E-08	0.258999187	0.06	0.156	5.84E-04	CG1812	0
5.28E-08	0.268768517	0.068	0.167	7.30E-04	caz	0
5.88E-08	0.303040505	0.136	0.272	8.13E-04	robo3	0
5.97E-08	0.32845363	0.089	0.199	8.24E-04	CG43367	0
6.32E-08	0.27001029	0.089	0.199	8.73E-04	CG10948	0
8.30E-08	-0.334082083	0.028	0.101	0.001145974	CAP	0
9.36E-08	0.261384933	0.257	0.47	0.00129338	norpA	0
1.13E-07	-0.319542181	0.885	0.965	0.001562348	IA-2	0
1.20E-07	0.263584614	0.13	0.261	0.001652945	CLIP-190	0
1.32E-07	0.257120362	0.076	0.175	0.001822712	CG16974	0
1.32E-07	0.298863773	0.062	0.155	0.00182813	CG9265	0
1.34E-07	0.316965084	0.081	0.185	0.001854099	CG14441	0
1.51E-07	0.351988139	0.106	0.223	0.002091706	Piezo	0
1.82E-07	0.324807743	0.093	0.2	0.002513665	CG32850	0
1.84E-07	0.284889037	0.225	0.411	0.002538627	CG17698	0
1.86E-07	0.3210183	0.051	0.135	0.002570821	Mur2B	0
2.02E-07	0.288944852	0.078	0.176	0.002794128	X11L	0
2.06E-07	0.275870376	0.076	0.174	0.002840432	ssp3	0
2.27E-07	0.277595721	0.062	0.153	0.003131074	Df31	0
3.17E-07	0.263196766	0.064	0.153	0.004384841	Eip74EF	0
3.23E-07	0.395614603	0.089	0.192	0.00446909	UBL3	0
3.37E-07	0.316932768	0.11	0.224	0.004658771	CG3556	0
3.40E-07	0.336366602	0.142	0.273	0.004698331	beat-IIIb	0
3.47E-07	0.270880202	0.217	0.397	0.004796827	ths	0
3.67E-07	0.345731768	0.798	0.842	0.005075704	Rbp6	0
3.92E-07	0.257958782	0.089	0.191	0.005417284	CG31808	0
4.12E-07	0.344661062	0.248	0.456	0.00569751	shi	0
4.78E-07	0.386511292	0.219	0.401	0.006596954	PsGEF	0
4.94E-07	0.449226031	0.102	0.212	0.006828461	Ehbp1	0
5.00E-07	0.387498005	0.076	0.17	0.006911135	hyd	0
5.97E-07	0.324652738	0.13	0.253	0.008242539	Toll-6	0
6.51E-07	0.398738714	0.21	0.385	0.008996986	Teh2	0
7.23E-07	0.33665078	0.068	0.156	0.009988301	Asap	0
7.28E-07	0.391262091	0.134	0.26	0.010057563	CG15803	0
9.86E-07	0.384452433	0.159	0.296	0.013628	spri	0
1.07E-06	0.291588776	0.047	0.123	0.01480557	CG42672	0
1.09E-06	0.31236791	0.068	0.155	0.015051512	Edc3	0
1.12E-06	0.332613001	0.051	0.128	0.015418845	inc	0
1.18E-06	0.353875982	0.085	0.18	0.016252146	Baldspot	0
1.67E-06	0.271925716	0.159	0.289	0.023089993	DIP-gamma	0
1.77E-06	0.295946511	0.047	0.121	0.024413382	Hel89B	0
2.13E-06	0.445173358	0.168	0.309	0.029478164	Mhcl	0
2.15E-06	-0.343439954	0.036	0.101	0.029741612	CG9650	0
2.34E-06	0.261377996	0.267	0.469	0.032303075	DopEcR	0
2.53E-06	0.312685116	0.11	0.213	0.034935111	CG42674	0
3.43E-06	0.378023689	0.214	0.379	0.047325211	Maf1	0
3.49E-06	0.344290178	0.053	0.126	0.048218782	Afti	0
3.57E-06	0.287759373	0.06	0.138	0.049332363	Dp1	0
3.93E-06	0.270882603	0.057	0.132	0.054323699	alphaTub84B	0
4.47E-06	0.264106843	0.189	0.33	0.061695466	app	0
4.48E-06	0.368190093	0.093	0.186	0.061892719	ATPsynC	0
4.88E-06	0.257132115	0.04	0.105	0.067436785	Arp2	0
5.12E-06	0.39034421	0.233	0.412	0.070784249	Pur-alpha	0
5.51E-06	0.331051022	0.064	0.142	0.07617101	Hcs	0
5.92E-06	0.424940566	0.095	0.187	0.081783935	SelR	0
5.94E-06	0.266959514	0.042	0.107	0.082120117	CG6912	0
6.35E-06	0.372926152	0.157	0.282	0.087672198	CG42524	0
7.00E-06	0.439365336	0.11	0.21	0.096669363	Meltrin	0
7.03E-06	0.26871234	0.047	0.115	0.097133728	tho2	0
9.50E-06	0.361423287	0.308	0.535	0.131190515	CG9674	0
1.13E-05	0.464509793	0.074	0.154	0.155865346	lva	0
1.14E-05	0.362165043	0.181	0.315	0.156830131	CG11030	0
1.24E-05	0.399702769	0.117	0.217	0.1709683	LpR1	0
1.27E-05	0.288241945	0.043	0.107	0.175421798	smg	0
1.41E-05	0.311956905	0.079	0.16	0.195060793	pcx	0
2.36E-05	0.340793108	0.055	0.121	0.325546425	CG17493	0
2.74E-05	0.373172407	0.098	0.185	0.378537613	CG12851	0
3.30E-05	0.433828712	0.108	0.199	0.456250753	CG10804	0
4.33E-05	0.32254893	0.06	0.127	0.597907184	Uhg5	0
4.81E-05	0.274272108	0.057	0.121	0.665030223	Paip2	0
5.41E-05	0.535436102	0.127	0.225	0.746710965	cdi	0
5.70E-05	0.316594346	0.045	0.103	0.786866091	ben	0
5.94E-05	0.322835392	0.043	0.1	0.820447237	Axud1	0
6.08E-05	0.380935809	0.662	0.801	0.839425261	Srrm234	0
6.79E-05	0.415153171	0.123	0.215	0.938354796	DIP-delta	0
6.79E-05	0.461066617	0.062	0.128	0.938368024	P5CDh1	0
7.42E-05	0.411499341	0.062	0.127	1	kay	0
1.10E-04	0.31095061	0.064	0.128	1	Pcyt1	0
1.49E-04	0.401047094	0.081	0.152	1	CG43740	0
1.77E-04	0.375235163	0.219	0.351	1	ab	0
2.00E-04	0.431879928	0.049	0.103	1	Sms	0
2.55E-04	0.391254421	0.087	0.156	1	CG3655	0
2.87E-04	0.480429494	0.076	0.14	1	Set2	0
3.77E-04	0.370662629	0.113	0.192	1	CG8861	0
3.99E-04	0.459152357	0.062	0.119	1	Tim17b	0
4.80E-04	0.435180086	0.552	0.645	1	nAChRalpha7	0
5.52E-04	0.296248716	0.246	0.386	1	CG42594	0
6.43E-04	0.400012297	0.675	0.804	1	NaCP60E	0
6.86E-04	0.334088716	0.055	0.105	1	tyn	0
9.90E-04	0.384207839	0.117	0.19	1	zld	0
0.001144234	0.392528937	0.267	0.416	1	kek2	0
0.001164229	0.524104693	0.068	0.122	1	blw	0
0.001435259	0.500715132	0.181	0.284	1	beat-Ic	0
0.001546792	0.399589154	0.079	0.133	1	Hr38	0
0.001835383	0.565031924	0.535	0.595	1	mbl	0
0.001945043	0.434759652	0.299	0.476	1	l(1)G0196	0
0.002478992	0.474146108	0.102	0.165	1	CG43795	0
0.00295169	0.452173912	0.65	0.771	1	GluClalpha	0
0.003124048	0.431162763	0.299	0.453	1	dpr11	0
0.00316277	0.271127112	0.713	0.832	1	Nckx30C	0
0.003257499	0.518096943	0.068	0.116	1	CG10960	0
0.005146531	0.260024755	0.684	0.824	1	ps	0
0.005413245	0.632532634	0.106	0.167	1	dpr15	0
0.006885123	0.284546211	0.843	0.881	1	pros	0
1.60E-118	-2.373858452	0.47	0.889	2.21E-114	pros	1
1.79E-59	1.518329213	0.577	0.313	2.47E-55	Imp	1
2.55E-42	-0.961762518	0.586	0.853	3.52E-38	jim	1
5.83E-36	-1.138463151	0.122	0.436	8.05E-32	dati	1
3.57E-33	-1.4645554	0.101	0.386	4.93E-29	pdm3	1
7.22E-32	0.595374058	0.948	0.885	9.98E-28	bru3	1
2.77E-31	0.925950649	0.845	0.761	3.83E-27	heph	1
5.15E-28	-0.953174907	0.204	0.502	7.12E-24	rut	1
4.74E-27	1.284251757	0.421	0.247	6.55E-23	zfh2	1
1.99E-26	0.760678733	0.819	0.714	2.75E-22	Myo81F	1
1.00E-24	1.666236855	0.225	0.096	1.38E-20	CG9650	1
6.16E-24	-0.53781302	0.687	0.853	8.51E-20	cpx	1
2.90E-23	-0.95659034	0.078	0.302	4.00E-19	lncRNA:CR44024	1
8.51E-22	-1.663439154	0.091	0.293	1.17E-17	CG14989	1
3.47E-21	-1.776001377	0.041	0.221	4.79E-17	Gad1	1
2.45E-20	1.004168744	0.658	0.584	3.39E-16	jeb	1
3.51E-20	0.81500956	0.645	0.514	4.85E-16	lovit	1
5.42E-20	-0.539170595	0.194	0.459	7.49E-16	su(w[a])	1
3.67E-19	-0.526201047	0.359	0.625	5.07E-15	Gfrl	1
7.76E-19	-0.606302877	0.264	0.54	1.07E-14	mask	1
1.15E-18	-0.64860889	0.148	0.375	1.58E-14	Mical	1
1.41E-18	-0.736699936	0.111	0.317	1.95E-14	CG11030	1
4.53E-18	-1.20111509	0.033	0.192	6.26E-14	zld	1
7.46E-18	-0.392578614	0.103	0.31	1.03E-13	Mhcl	1
1.24E-17	-0.604045957	0.078	0.265	1.72E-13	Mnn1	1
1.29E-17	-0.467620895	0.245	0.509	1.78E-13	Bacc	1
2.14E-17	0.455440971	0.748	0.582	2.95E-13	mamo	1
1.08E-16	-0.775677989	0.107	0.296	1.49E-12	Rgk1	1
1.36E-16	-0.590512489	0.303	0.552	1.88E-12	CG11319	1
1.50E-16	-0.680936893	0.064	0.235	2.07E-12	RanBPM	1
1.55E-16	-0.530498795	0.126	0.329	2.15E-12	E(Pc)	1
1.64E-16	-0.47408907	0.043	0.203	2.27E-12	28SrRNA-Psi:CR45859	1
2.21E-16	-0.509758645	0.175	0.406	3.06E-12	CG3638	1
2.23E-16	-0.443719091	0.163	0.386	3.08E-12	Teh2	1
2.27E-16	-0.462406162	0.249	0.499	3.14E-12	Ggamma1	1
3.71E-16	-0.643720034	0.299	0.548	5.12E-12	Pka-C1	1
3.91E-16	-0.450657302	0.225	0.467	5.41E-12	scrib	1
4.96E-16	-0.421953036	0.761	0.886	6.85E-12	brp	1
6.43E-16	-0.410604105	0.056	0.219	8.88E-12	bbc	1
6.62E-16	-0.477291042	0.231	0.471	9.14E-12	norpA	1
9.91E-16	-0.484716984	0.076	0.25	1.37E-11	HERC2	1
1.65E-15	-0.498037591	0.109	0.294	2.28E-11	rgn	1
1.82E-15	-0.490729376	0.229	0.462	2.51E-11	jus	1
2.19E-15	-0.728728133	0.091	0.266	3.03E-11	CG10543	1
2.28E-15	-0.627415953	0.155	0.352	3.14E-11	ab	1
3.52E-15	-0.493509169	0.064	0.225	4.86E-11	CG3556	1
5.24E-15	-0.338910879	0.184	0.407	7.23E-11	Ptpmeg2	1
6.95E-15	-0.589043895	0.012	0.135	9.60E-11	28SrRNA-Psi:CR40596	1
8.02E-15	-0.733245341	0.138	0.319	1.11E-10	toy	1
8.63E-15	-0.430755718	0.07	0.232	1.19E-10	glo	1
9.95E-15	-0.441135145	0.066	0.224	1.37E-10	BicD	1
1.33E-14	-0.374934734	0.206	0.433	1.83E-10	kcc	1
1.50E-14	-0.414922712	0.252	0.483	2.07E-10	Pka-R2	1
1.87E-14	-0.411697149	0.379	0.629	2.58E-10	chinmo	1
2.12E-14	-0.411034892	0.188	0.4	2.93E-10	CG43066	1
2.36E-14	-0.596478546	0.049	0.194	3.26E-10	CG43078	1
3.28E-14	-1.334026175	0.031	0.159	4.53E-10	bab1	1
3.59E-14	-0.530056269	0.423	0.659	4.95E-10	lncRNA:CR31451	1
3.71E-14	-0.613301556	0.095	0.261	5.13E-10	CG8910	1
4.07E-14	-0.50303326	0.097	0.266	5.62E-10	Ncoa6	1
4.45E-14	-0.279469767	0.146	0.342	6.15E-10	cindr	1
7.66E-14	-0.299746613	0.138	0.33	1.06E-09	Argk	1
7.67E-14	-0.385626353	0.097	0.266	1.06E-09	BtbVII	1
8.23E-14	-0.630371186	0.037	0.169	1.14E-09	Smurf	1
1.02E-13	-0.375856194	0.179	0.388	1.40E-09	HDAC4	1
1.28E-13	-0.433585521	0.072	0.226	1.77E-09	Atx2	1
1.28E-13	0.344968662	0.979	0.963	1.77E-09	IA-2	1
1.69E-13	-0.288650761	0.891	0.954	2.33E-09	Atpalpha	1
1.70E-13	-0.417115354	0.664	0.84	2.35E-09	Syt1	1
1.99E-13	-0.25820063	0.148	0.342	2.74E-09	CG32486	1
2.07E-13	-0.252765908	0.194	0.41	2.86E-09	onecut	1
2.15E-13	-0.342401262	0.394	0.637	2.97E-09	CG42795	1
2.58E-13	-0.543654092	0.089	0.245	3.57E-09	lncRNA:CR46006	1
2.84E-13	-0.384122437	0.052	0.19	3.92E-09	Pi4KIIIalpha	1
3.59E-13	-0.334743166	0.074	0.226	4.97E-09	Ubr3	1
4.05E-13	-0.304992613	0.136	0.322	5.60E-09	EndoA	1
4.28E-13	-0.353636676	0.2	0.409	5.92E-09	CG10082	1
5.53E-13	-0.95749337	0.076	0.216	7.64E-09	CG14459	1
6.17E-13	-0.500522158	0.165	0.35	8.53E-09	Dscam3	1
6.79E-13	-0.277531247	0.113	0.285	9.38E-09	Blimp-1	1
7.29E-13	-0.284180332	0.128	0.304	1.01E-08	Jupiter	1
7.81E-13	-0.379755105	0.082	0.235	1.08E-08	CG31224	1
8.11E-13	-0.480821138	0.041	0.169	1.12E-08	lolal	1
9.37E-13	-0.331054351	0.266	0.499	1.29E-08	upSET	1
1.07E-12	-0.972156518	0.031	0.149	1.48E-08	Ptip	1
1.11E-12	-0.325364801	0.392	0.635	1.54E-08	Dscam2	1
1.13E-12	-0.290654371	0.099	0.26	1.56E-08	egh	1
1.23E-12	-0.379067973	0.113	0.279	1.70E-08	CG11122	1
1.23E-12	-0.363306537	0.184	0.375	1.70E-08	Bx	1
1.42E-12	-0.831222779	0.037	0.158	1.96E-08	bab2	1
1.62E-12	-0.320350416	0.093	0.248	2.24E-08	dom	1
1.77E-12	-0.409882355	0.068	0.209	2.44E-08	CG1513	1
1.98E-12	-0.326575767	0.138	0.316	2.73E-08	CG30389	1
2.07E-12	-0.311635363	0.132	0.305	2.86E-08	OtopLc	1
2.80E-12	-0.274263451	0.365	0.615	3.87E-08	Pdp1	1
3.12E-12	-0.277798324	0.08	0.227	4.31E-08	Tusp	1
3.19E-12	-0.293273552	0.095	0.251	4.41E-08	Unc-76	1
3.31E-12	-0.303953425	0.099	0.256	4.57E-08	CG11537	1
3.51E-12	-0.424339367	0.332	0.556	4.84E-08	Nhe2	1
4.34E-12	-0.643370709	0.016	0.121	5.99E-08	CG8188	1
4.45E-12	-0.592938194	0.087	0.229	6.14E-08	Dop1R2	1
5.30E-12	-0.283159546	0.171	0.362	7.32E-08	Efa6	1
5.48E-12	-0.516261178	0.126	0.287	7.57E-08	pyd	1
5.60E-12	-0.367289065	0.427	0.673	7.74E-08	stnB	1
7.98E-12	-0.318231503	0.08	0.223	1.10E-07	Pzl	1
8.07E-12	-0.268393336	0.087	0.235	1.11E-07	mei-W68	1
8.29E-12	-0.306327951	0.146	0.322	1.15E-07	CG15894	1
8.32E-12	-0.527319276	0.043	0.164	1.15E-07	ash1	1
8.57E-12	-0.357616653	0.076	0.216	1.18E-07	tipE	1
8.69E-12	-0.282582066	0.095	0.246	1.20E-07	rno	1
8.93E-12	-0.328894053	0.311	0.536	1.23E-07	nwk	1
9.25E-12	-0.344737013	0.095	0.244	1.28E-07	CG9170	1
1.04E-11	-0.255683078	0.179	0.375	1.43E-07	CtBP	1
1.13E-11	-0.320311664	0.087	0.231	1.57E-07	DAAM	1
1.48E-11	-0.279503721	0.14	0.312	2.05E-07	alpha-Spec	1
1.51E-11	-0.44025066	0.188	0.377	2.09E-07	Patronin	1
1.76E-11	-0.253979045	0.062	0.193	2.43E-07	UBL3	1
1.88E-11	-0.441782423	0.037	0.151	2.60E-07	mt:lrRNA	1
1.95E-11	-0.268744441	0.138	0.307	2.70E-07	CG8500	1
1.96E-11	-0.300793097	0.099	0.249	2.71E-07	flfl	1
2.02E-11	-0.331697432	0.359	0.592	2.79E-07	scrt	1
2.08E-11	-0.277875493	0.08	0.22	2.87E-07	eIF5B	1
2.09E-11	-0.430426187	0.019	0.12	2.88E-07	28SrRNA-Psi:CR45851	1
2.13E-11	-0.34126982	0.095	0.241	2.95E-07	vib	1
2.35E-11	-0.399965443	0.072	0.205	3.25E-07	corn	1
2.40E-11	-0.314568166	0.072	0.205	3.32E-07	FoxK	1
2.46E-11	-0.308674235	0.054	0.177	3.41E-07	unk	1
2.49E-11	-0.26283993	0.111	0.268	3.45E-07	CG42258	1
3.02E-11	-0.29739128	0.911	0.957	4.17E-07	para	1
3.55E-11	-0.290439768	0.097	0.242	4.91E-07	GramD1B	1
3.76E-11	-0.289670851	0.128	0.288	5.19E-07	wech	1
5.16E-11	-0.282585829	0.095	0.238	7.12E-07	Smox	1
6.49E-11	-0.442518671	0.202	0.38	8.96E-07	Dgk	1
7.03E-11	-0.258267697	0.074	0.206	9.71E-07	Vha26	1
7.95E-11	-0.330041372	0.105	0.251	1.10E-06	GlyT	1
8.71E-11	-0.265486158	0.068	0.196	1.20E-06	Apc	1
9.94E-11	-0.322732342	0.097	0.238	1.37E-06	His3.3B	1
1.06E-10	-0.616205607	0.682	0.816	1.46E-06	mub	1
1.16E-10	-0.264826611	0.107	0.253	1.60E-06	ewg	1
1.21E-10	-0.280023176	0.303	0.526	1.67E-06	unc79	1
1.27E-10	-0.28460054	0.064	0.187	1.75E-06	CG1578	1
1.33E-10	-0.468343778	0.021	0.116	1.83E-06	porin	1
1.39E-10	-0.318044078	0.167	0.338	1.92E-06	sno	1
1.41E-10	-0.30766731	0.058	0.177	1.94E-06	CG6051	1
1.45E-10	-0.913663296	0.115	0.253	2.00E-06	DIP-lambda	1
1.72E-10	-0.352193728	0.06	0.18	2.37E-06	lt	1
1.74E-10	-0.339281113	0.068	0.191	2.40E-06	dock	1
1.86E-10	-0.314197552	0.068	0.192	2.57E-06	Trf4-1	1
1.90E-10	-0.459317589	0.068	0.19	2.63E-06	mAChR-B	1
2.57E-10	-0.25005928	0.085	0.217	3.55E-06	sws	1
2.70E-10	-0.250950811	0.103	0.244	3.73E-06	Slik	1
2.72E-10	-0.260648261	0.367	0.603	3.76E-06	AGO1	1
2.73E-10	-0.421521017	0.505	0.719	3.78E-06	Tomosyn	1
2.97E-10	-0.254900046	0.173	0.347	4.11E-06	tyf	1
3.05E-10	0.405161222	0.761	0.724	4.21E-06	Ca-alpha1T	1
3.45E-10	-0.589036125	0.068	0.188	4.77E-06	velo	1
4.26E-10	-0.298066664	0.056	0.169	5.89E-06	cdc14	1
4.39E-10	-0.281861465	0.07	0.192	6.06E-06	CNBP	1
4.67E-10	-0.253147006	0.142	0.296	6.45E-06	Ccn	1
5.17E-10	-0.296371767	0.056	0.169	7.15E-06	Chd1	1
5.23E-10	-0.270003442	0.291	0.509	7.23E-06	CycG	1
6.69E-10	-0.34503078	0.388	0.606	9.24E-06	CG32432	1
6.91E-10	-0.332331619	0.06	0.174	9.55E-06	ssp3	1
7.17E-10	-0.278138029	0.07	0.19	9.90E-06	Liprin-alpha	1
7.18E-10	-0.386851061	0.031	0.128	9.92E-06	Mad	1
8.04E-10	-0.36354989	0.06	0.173	1.11E-05	JIL-1	1
8.08E-10	-0.28537719	0.111	0.25	1.12E-05	DCP2	1
8.42E-10	-0.264080094	0.045	0.151	1.16E-05	Usp15-31	1
8.53E-10	0.323603375	0.992	0.985	1.18E-05	lncRNA:Hsromega	1
8.92E-10	-0.341573332	0.07	0.188	1.23E-05	CG17724	1
1.04E-09	-0.381242519	0.165	0.318	1.44E-05	CG32700	1
1.14E-09	-0.303819989	0.462	0.677	1.58E-05	Ih	1
1.20E-09	-0.326367322	0.062	0.175	1.65E-05	CG14042	1
1.27E-09	-0.312753187	0.128	0.271	1.76E-05	Cda5	1
1.31E-09	-0.851986677	0.027	0.117	1.81E-05	ey	1
1.51E-09	-0.531342915	0.016	0.1	2.08E-05	lncRNA:CR46004	1
1.60E-09	-0.377028489	0.266	0.465	2.21E-05	dikar	1
1.91E-09	-0.282558378	0.054	0.16	2.63E-05	chk	1
1.93E-09	-0.289756852	0.421	0.645	2.66E-05	CG4467	1
1.96E-09	-0.441642568	0.326	0.54	2.70E-05	ctrip	1
1.98E-09	-0.462647052	0.384	0.612	2.74E-05	cic	1
2.03E-09	-0.266517934	0.289	0.502	2.80E-05	CG43347	1
2.19E-09	-0.283718201	0.058	0.167	3.03E-05	mip130	1
2.36E-09	-0.268529485	0.082	0.203	3.26E-05	CG34126	1
2.47E-09	-0.304740441	0.056	0.163	3.42E-05	CG32815	1
2.62E-09	-0.272386158	0.363	0.592	3.61E-05	fs(1)h	1
2.69E-09	-0.610501198	0.027	0.115	3.72E-05	Dif	1
2.95E-09	-0.420989163	0.12	0.252	4.08E-05	kek3	1
3.34E-09	-0.499312869	0.019	0.101	4.61E-05	foi	1
3.81E-09	-0.336188042	0.019	0.101	5.26E-05	CG14767	1
4.39E-09	-0.395234778	0.332	0.542	6.06E-05	nocte	1
5.13E-09	0.727543349	0.565	0.557	7.08E-05	CG2269	1
7.01E-09	-0.283438036	0.052	0.152	9.69E-05	Nelf-A	1
7.46E-09	-0.282604932	0.041	0.136	1.03E-04	snRNP-U1-70K	1
7.96E-09	-0.502933251	0.031	0.118	1.10E-04	fok	1
7.99E-09	-0.252376265	0.07	0.18	1.10E-04	Baldspot	1
8.45E-09	-0.26435621	0.089	0.207	1.17E-04	CG13784	1
8.68E-09	-0.348987061	0.049	0.148	1.20E-04	woc	1
9.80E-09	-0.269394904	0.344	0.56	1.35E-04	osa	1
1.02E-08	-0.263641776	0.635	0.801	1.41E-04	Srrm234	1
1.21E-08	-0.292183165	0.062	0.166	1.67E-04	stmA	1
1.31E-08	-0.440843588	0.029	0.113	1.80E-04	Msr-110	1
1.41E-08	-0.256184402	0.39	0.61	1.95E-04	Rbp	1
1.43E-08	-0.356061154	0.029	0.113	1.98E-04	CG42797	1
1.82E-08	-0.257914051	0.064	0.167	2.51E-04	dpr15	1
1.82E-08	-0.255529979	0.047	0.142	2.52E-04	CG10600	1
1.97E-08	-0.288711213	0.045	0.138	2.72E-04	Daxx	1
2.06E-08	-0.26610303	0.548	0.738	2.84E-04	nAChRbeta1	1
2.71E-08	-0.26093467	0.384	0.601	3.74E-04	CG11873	1
2.75E-08	-0.259991539	0.099	0.216	3.80E-04	Mrtf	1
2.81E-08	-0.329817783	0.033	0.117	3.88E-04	Crag	1
3.78E-08	-0.253583363	0.062	0.161	5.22E-04	wapl	1
4.08E-08	-0.259155216	0.037	0.123	5.64E-04	MRP	1
4.72E-08	-0.269908432	0.241	0.402	6.51E-04	Dop1R1	1
5.05E-08	-0.253892406	0.039	0.125	6.97E-04	Bsg25D	1
5.70E-08	-0.264630485	0.039	0.124	7.88E-04	Aef1	1
7.26E-08	-0.310738854	0.033	0.114	0.0010035	CG31510	1
7.41E-08	-0.308585106	0.066	0.163	0.001023809	Pxn	1
7.53E-08	-0.25753689	0.037	0.12	0.001039762	CG14982	1
8.44E-08	-0.265897636	0.429	0.622	0.001165807	SLO2	1
8.51E-08	-0.292333309	0.037	0.119	0.001175485	Ca-Ma2d	1
9.69E-08	0.450218074	0.701	0.685	0.001338339	Cngl	1
1.01E-07	-0.268098581	0.637	0.805	0.001389924	Fas1	1
1.04E-07	-0.333971894	0.043	0.128	0.001442954	Spt20	1
1.19E-07	-0.336855097	0.027	0.102	0.00164213	Bre1	1
1.36E-07	-0.255192301	0.029	0.105	0.001884756	Arp2	1
1.77E-07	-0.303653297	0.456	0.647	0.002447133	nAChRalpha7	1
2.24E-07	-0.29694531	0.035	0.112	0.00309475	CG17124	1
3.14E-07	-0.262451968	0.53	0.719	0.004334039	bol	1
3.50E-07	0.458131863	0.728	0.748	0.004840421	CadN	1
3.54E-07	-0.269952412	0.049	0.131	0.004894892	sr	1
3.80E-07	-0.28215585	0.035	0.11	0.005242807	CG8229	1
4.06E-07	-0.284355785	0.614	0.785	0.005603965	Glut4EF	1
4.99E-07	-0.259268439	0.033	0.106	0.006887735	Syt12	1
5.24E-07	0.512246725	0.627	0.593	0.007236684	rad	1
1.16E-06	-0.330463158	0.637	0.771	0.016049474	GluClalpha	1
2.16E-06	0.481458643	0.604	0.637	0.029774169	Cirl	1
2.69E-06	0.919564288	0.118	0.067	0.03710839	lov	1
3.03E-06	-0.285875536	0.039	0.108	0.041807728	Ubi-p63E	1
3.95E-06	-0.426789579	0.058	0.134	0.054562427	Hr38	1
4.18E-06	0.799265335	0.386	0.343	0.057763057	bma	1
4.34E-06	-0.301079852	0.035	0.1	0.059949767	Sirt1	1
5.17E-06	-0.273881963	0.043	0.112	0.071417956	CG14322	1
5.18E-06	-1.070483662	0.181	0.275	0.071582432	br	1
6.74E-06	-0.403397672	0.47	0.661	0.093133543	X11Lbeta	1
7.53E-06	0.433596429	0.606	0.589	0.104012847	Fife	1
1.09E-05	-0.327092501	0.085	0.165	0.150888917	sNPF	1
2.14E-05	0.817598086	0.468	0.461	0.295877069	CG34353	1
2.31E-05	0.250695812	0.849	0.826	0.318708315	nAChRalpha6	1
2.48E-05	-0.428009346	0.041	0.101	0.343122299	acj6	1
5.24E-05	0.564581179	0.511	0.509	0.724327598	Con	1
1.10E-04	0.264221802	0.196	0.322	1	MED26	1
1.16E-04	0.290276054	0.099	0.181	1	Nedd4	1
1.44E-04	0.305401764	0.173	0.288	1	CG3198	1
1.58E-04	0.822914777	0.427	0.417	1	side-VIII	1
2.33E-04	0.270228026	0.849	0.899	1	shep	1
3.06E-04	0.874990405	0.101	0.064	1	Dh44	1
3.29E-04	0.324713339	0.14	0.234	1	shn	1
3.39E-04	0.273789135	0.074	0.139	1	Pak3	1
3.63E-04	0.365252989	0.157	0.256	1	CG12071	1
4.09E-04	0.587262097	0.54	0.567	1	CG31221	1
4.60E-04	0.291857065	0.148	0.242	1	CG6191	1
4.80E-04	0.354090033	0.621	0.614	1	CG13739	1
5.16E-04	0.273830748	0.122	0.203	1	Dmtn	1
5.45E-04	0.292270227	0.113	0.191	1	dpr2	1
7.06E-04	0.295624496	0.128	0.208	1	Drl-2	1
9.59E-04	0.349209419	0.124	0.203	1	gus	1
0.001011852	0.272037696	0.082	0.144	1	PhKgamma	1
0.001074152	0.299123816	0.076	0.135	1	CG4393	1
0.001191328	0.288619987	0.151	0.239	1	lncRNA:CR46481	1
0.001291387	0.2780569	0.085	0.145	1	CG13995	1
0.001300565	0.300255241	0.167	0.26	1	ssx	1
0.001312572	0.252267798	0.221	0.338	1	sli	1
0.001353546	0.28632699	0.085	0.145	1	CG9795	1
0.001386708	0.337019132	0.091	0.154	1	CG2082	1
0.001491629	0.275225125	0.175	0.27	1	gce	1
0.001609265	0.253913702	0.161	0.251	1	CG14073	1
0.001700272	0.257231082	0.076	0.133	1	CG9776	1
0.001756612	0.257545303	0.099	0.164	1	scaf6	1
0.001784372	0.397484078	0.579	0.625	1	pre-rRNA:CR45845	1
0.001890857	0.335822705	0.155	0.243	1	Nmdar1	1
0.002031097	0.817071849	0.128	0.093	1	Gyc88E	1
0.002117355	0.535021423	0.449	0.468	1	Dscam4	1
0.002519994	0.405861176	0.608	0.661	1	Ptp99A	1
0.002653471	0.268260489	0.093	0.152	1	fid	1
0.002680766	0.261046206	0.151	0.231	1	Myc	1
0.002684151	0.286631456	0.247	0.368	1	jing	1
0.003021737	0.254936807	0.091	0.149	1	Tsp96F	1
0.003059309	0.91042293	0.254	0.232	1	Sytbeta	1
0.003143299	0.269978063	0.214	0.321	1	SP2353	1
0.003190812	0.268959723	0.118	0.186	1	Pal2	1
0.00322745	0.316749532	0.082	0.137	1	Dp1	1
0.003307311	0.531767249	0.361	0.335	1	Eip93F	1
0.003501539	0.25322645	0.247	0.368	1	igl	1
0.004310665	0.345872378	0.136	0.21	1	Eaat2	1
0.00450376	0.280642909	0.165	0.249	1	FoxP	1
0.004621908	0.308174971	0.19	0.284	1	tkv	1
0.004940741	0.30933538	0.128	0.197	1	Lrch	1
0.005630586	0.386252093	0.078	0.129	1	sca	1
0.007193305	0.287677344	0.095	0.149	1	lncRNA:CR45668	1
0.007211003	0.371964713	0.2	0.294	1	CkIIbeta	1
0.007293611	0.26358982	0.239	0.346	1	Drak	1
0.007566669	0.38376682	0.074	0.122	1	Oatp30B	1
0.007948584	0.261499367	0.109	0.166	1	MYPT-75D	1
0.008144823	0.308549573	0.07	0.115	1	sowah	1
0.008477299	0.294685375	0.13	0.195	1	CG5758	1
0.00862269	0.927013577	0.186	0.16	1	Oct-TyrR	1
0.008943857	0.306033041	0.064	0.106	1	Mtor	1
0.009826547	0.255519166	0.216	0.308	1	CG4168	1
1.24E-98	-2.144893956	0.429	0.889	1.71E-94	pros	2
1.16E-42	-0.98629611	0.198	0.602	1.61E-38	rad	2
3.32E-36	-1.156298477	0.097	0.436	4.59E-32	dati	2
6.85E-32	-0.742043522	0.384	0.77	9.46E-28	heph	2
2.57E-31	-0.583810903	0.103	0.428	3.55E-27	NFAT	2
3.14E-31	-0.732586468	0.499	0.855	4.34E-27	jim	2
2.93E-29	-0.910032958	0.065	0.344	4.05E-25	jdp	2
2.27E-28	0.821453928	0.726	0.583	3.13E-24	mamo	2
6.71E-28	-0.430912004	0.115	0.426	9.27E-24	hfp	2
8.94E-27	-0.280998812	0.139	0.461	1.24E-22	Galphaq	2
1.27E-26	-0.638647728	0.162	0.484	1.76E-22	Pka-R2	2
2.37E-26	-0.414406357	0.173	0.51	3.28E-22	Bacc	2
5.89E-26	-0.506655063	0.085	0.361	8.14E-22	CG42324	2
6.46E-26	-0.311482201	0.11	0.406	8.93E-22	CG12531	2
1.49E-25	-0.632390295	0.389	0.731	2.06E-21	Ca-alpha1T	2
4.50E-25	-0.293852345	0.148	0.466	6.22E-21	brat	2
4.94E-25	-0.561392781	0.187	0.506	6.83E-21	CG34354	2
7.29E-25	-1.05227975	0.119	0.385	1.01E-20	pdm3	2
8.81E-25	-0.318311976	0.139	0.448	1.22E-20	trx	2
9.22E-25	-0.437116688	0.236	0.603	1.27E-20	CG11873	2
1.06E-24	-0.498160186	0.245	0.593	1.46E-20	jeb	2
1.59E-24	-0.951320093	0.065	0.309	2.20E-20	btsz	2
2.46E-24	-0.318438295	0.164	0.486	3.40E-20	CG32767	2
2.53E-24	-0.719002086	0.07	0.317	3.49E-20	CG11030	2
2.63E-24	-0.34238604	0.126	0.419	3.63E-20	Gug	2
3.57E-24	-0.512222981	0.303	0.661	4.93E-20	lncRNA:CR31451	2
3.84E-24	-0.781937799	0.09	0.349	5.30E-20	bma	2
5.23E-24	-0.296443648	0.236	0.605	7.23E-20	AGO1	2
1.47E-23	-0.340911162	0.117	0.398	2.03E-19	Rab26	2
2.02E-23	-0.343825594	0.126	0.413	2.79E-19	seq	2
4.20E-23	-0.376194034	0.11	0.384	5.81E-19	GABA-B-R1	2
4.52E-23	-0.333383376	0.211	0.562	6.25E-19	osa	2
8.45E-23	-0.436650642	0.193	0.514	1.17E-18	Mef2	2
1.54E-22	-0.442477647	0.202	0.515	2.12E-18	Con	2
1.57E-22	-0.297248936	0.124	0.402	2.17E-18	unc-13-4A	2
1.71E-22	-0.378854223	0.162	0.467	2.37E-18	dikar	2
2.12E-22	-0.543465471	0.067	0.302	2.93E-18	lncRNA:CR44024	2
2.37E-22	-0.907161489	0.097	0.34	3.28E-18	Eip93F	2
2.94E-22	-0.591890954	0.052	0.273	4.07E-18	CG14024	2
3.11E-22	-0.421695978	0.076	0.317	4.30E-18	NAT1	2
3.31E-22	-0.367053264	0.09	0.341	4.58E-18	Pka-R1	2
4.01E-22	-0.827856399	0.049	0.267	5.55E-18	CG10543	2
4.38E-22	-0.414752242	0.076	0.316	6.06E-18	raskol	2
4.85E-22	-0.504886973	0.245	0.573	6.70E-18	CG31221	2
5.34E-22	-0.280970297	0.236	0.589	7.38E-18	14-3-3zeta	2
9.00E-22	-0.384730679	0.067	0.298	1.24E-17	RhoGAP71E	2
1.18E-21	-0.487469228	0.225	0.549	1.63E-17	Pka-C1	2
1.76E-21	-0.412275064	0.076	0.312	2.43E-17	mAChR-A	2
2.10E-21	-0.325978305	0.088	0.331	2.90E-17	CG14762	2
2.94E-21	-0.309906994	0.258	0.621	4.06E-17	Thd1	2
4.10E-21	-0.396972439	0.142	0.415	5.67E-17	hig	2
7.10E-21	-0.262744328	0.121	0.386	9.81E-17	Gdap2	2
7.51E-21	-0.360336693	0.085	0.323	1.04E-16	CG15894	2
8.74E-21	-0.713260371	0.07	0.289	1.21E-16	Elk	2
9.02E-21	-0.517678254	0.07	0.293	1.25E-16	cno	2
1.02E-20	-0.385212397	0.263	0.595	1.41E-16	Fife	2
1.04E-20	-0.287945426	0.11	0.365	1.43E-16	Evi5	2
1.30E-20	-0.261635292	0.076	0.306	1.80E-16	OtopLc	2
1.31E-20	-0.367002117	0.067	0.289	1.80E-16	C3G	2
1.63E-20	-0.699568555	0.031	0.224	2.26E-16	Akap200	2
1.90E-20	-0.465352498	0.121	0.378	2.63E-16	Patronin	2
2.18E-20	-0.339879936	0.196	0.503	3.01E-16	CG43347	2
2.19E-20	-0.300570712	0.238	0.563	3.03E-16	CG2269	2
2.23E-20	-0.442691427	0.218	0.542	3.08E-16	ctrip	2
2.62E-20	-0.293093769	0.106	0.354	3.62E-16	Cip4	2
2.63E-20	-0.261224008	0.07	0.292	3.64E-16	na	2
3.17E-20	-1.331371821	0.083	0.293	4.38E-16	CG14989	2
3.19E-20	-0.470766948	0.07	0.289	4.41E-16	REPTOR	2
3.55E-20	-0.531468445	0.054	0.261	4.90E-16	CG13375	2
4.69E-20	-0.463494546	0.061	0.272	6.48E-16	pico	2
4.80E-20	-0.375134166	0.052	0.257	6.63E-16	Cka	2
5.15E-20	-0.28941324	0.213	0.54	7.11E-16	mask	2
6.22E-20	-0.601182988	0.092	0.322	8.59E-16	CG6123	2
7.16E-20	-0.316335017	0.22	0.544	9.89E-16	nocte	2
8.70E-20	-0.56383248	0.146	0.403	1.20E-15	CG42541	2
1.06E-19	-0.268450505	0.261	0.615	1.46E-15	Eip75B	2
1.56E-19	-0.381976268	0.31	0.683	2.16E-15	CG31140	2
1.97E-19	-0.605287377	0.043	0.236	2.72E-15	CG31690	2
2.18E-19	-0.439728964	0.189	0.475	3.01E-15	2mit	2
2.94E-19	-0.286732707	0.142	0.406	4.06E-15	CG3638	2
3.22E-19	-0.466054795	0.045	0.238	4.45E-15	His3.3B	2
3.81E-19	-0.378859427	0.047	0.242	5.26E-15	GABA-B-R2	2
8.97E-19	-0.260265651	0.076	0.291	1.24E-14	RhoGAP1A	2
9.01E-19	-0.399000398	0.052	0.247	1.24E-14	rno	2
1.41E-18	-1.072713455	0.022	0.191	1.94E-14	zld	2
1.52E-18	-0.36690394	0.063	0.265	2.09E-14	Mnn1	2
1.64E-18	-0.391769153	0.049	0.241	2.26E-14	alt	2
2.24E-18	-0.484133949	0.047	0.235	3.09E-14	CG31224	2
2.31E-18	-0.385754911	0.133	0.376	3.19E-14	Bx	2
2.68E-18	-0.28951256	0.061	0.259	3.70E-14	Stat92E	2
3.13E-18	-0.367487104	0.303	0.637	4.32E-14	Dscam2	2
3.61E-18	-0.490967528	0.085	0.296	4.99E-14	CG4577	2
5.55E-18	-0.495679506	0.029	0.2	7.67E-14	lid	2
6.82E-18	-0.488030469	0.04	0.22	9.42E-14	Jarid2	2
7.71E-18	-0.908157521	0.038	0.213	1.06E-13	CG32204	2
8.04E-18	-0.309602012	0.058	0.251	1.11E-13	cora	2
8.93E-18	-0.278384512	0.058	0.251	1.23E-13	bon	2
8.98E-18	-0.288648463	0.067	0.266	1.24E-13	NaPi-III	2
1.04E-17	-0.279251476	0.083	0.292	1.44E-13	Trl	2
1.32E-17	-0.364191568	0.047	0.23	1.83E-13	Pgant5	2
1.39E-17	-0.324167123	0.049	0.234	1.92E-13	Ufd4	2
1.62E-17	-0.354035492	0.038	0.213	2.24E-13	Csk	2
1.81E-17	-0.648197324	0.063	0.253	2.51E-13	CG43373	2
1.98E-17	-0.31406512	0.063	0.256	2.73E-13	ena	2
2.14E-17	-0.371886297	0.047	0.228	2.96E-13	Ric	2
2.19E-17	-0.426684983	0.031	0.2	3.02E-13	unc-5	2
2.54E-17	-0.383980137	0.036	0.208	3.51E-13	side-VII	2
3.42E-17	-0.52467467	0.029	0.194	4.72E-13	Dek	2
3.51E-17	-0.426980691	0.047	0.226	4.85E-13	Atx2	2
3.95E-17	-0.293891781	0.036	0.206	5.45E-13	Bili	2
4.62E-17	-0.414249965	0.231	0.505	6.38E-13	rdgA	2
5.13E-17	-0.271750263	0.061	0.249	7.08E-13	spi	2
7.84E-17	-0.313981516	0.103	0.319	1.08E-12	CG32700	2
8.38E-17	-1.20801489	0.049	0.22	1.16E-12	Gad1	2
9.76E-17	-0.251939879	0.045	0.219	1.35E-12	cnn	2
1.27E-16	-0.275605825	0.058	0.242	1.75E-12	vib	2
1.49E-16	-0.270049458	0.052	0.229	2.06E-12	CG42245	2
1.64E-16	-0.31435793	0.081	0.278	2.27E-12	CG15236	2
1.74E-16	-0.322243728	0.054	0.233	2.40E-12	Myc	2
1.80E-16	-0.358165482	0.049	0.224	2.49E-12	BicD	2
1.97E-16	-0.32313258	0.043	0.212	2.73E-12	Ehbp1	2
4.16E-16	-0.487251548	0.043	0.209	5.74E-12	Drl-2	2
4.49E-16	-0.264527241	0.065	0.249	6.21E-12	Atf6	2
4.65E-16	-0.339741131	0.092	0.294	6.42E-12	rgn	2
4.91E-16	-0.668322821	0.02	0.168	6.79E-12	SERCA	2
5.10E-16	-1.39847368	0.016	0.159	7.04E-12	bab1	2
5.13E-16	-0.390690729	0.045	0.213	7.09E-12	Xrp1	2
5.34E-16	-0.369361675	0.049	0.22	7.38E-12	eIF5B	2
5.70E-16	-0.450206988	0.056	0.231	7.88E-12	stan	2
6.11E-16	-0.270613846	0.065	0.247	8.44E-12	CG5890	2
6.24E-16	-0.550642508	0.036	0.196	8.62E-12	CG46301	2
8.51E-16	-0.253497127	0.058	0.235	1.18E-11	LRR	2
9.84E-16	-0.521012727	0.036	0.194	1.36E-11	CG43078	2
1.13E-15	-0.265189855	0.047	0.213	1.56E-11	tbc	2
1.35E-15	-0.407439331	0.092	0.287	1.86E-11	CG44837	2
1.68E-15	-0.257007285	0.076	0.262	2.32E-11	NK7.1	2
1.73E-15	-0.517198886	0.022	0.168	2.39E-11	CG7378	2
2.18E-15	-1.015802539	0.018	0.158	3.01E-11	bab2	2
2.61E-15	-0.510561428	0.049	0.214	3.61E-11	CG30158	2
2.71E-15	-0.261763531	0.133	0.35	3.75E-11	Dscam3	2
2.79E-15	-0.304139939	0.045	0.207	3.85E-11	Snx27	2
3.14E-15	-0.416763547	0.036	0.19	4.33E-11	qkr58E-1	2
3.45E-15	-0.536423725	0.025	0.17	4.77E-11	CG32066	2
3.97E-15	-0.351738312	0.034	0.186	5.49E-11	CG14442	2
4.65E-15	-0.270791684	0.045	0.205	6.43E-11	corn	2
5.61E-15	-0.290436291	0.052	0.216	7.74E-11	CG42232	2
5.68E-15	-0.371355853	0.034	0.184	7.84E-11	MESR4	2
5.75E-15	-0.305659758	0.101	0.296	7.95E-11	Ccn	2
7.19E-15	-0.431704114	0.027	0.171	9.93E-11	CG1316	2
8.47E-15	-0.293314779	0.056	0.222	1.17E-10	arm	2
9.07E-15	-0.2870297	0.056	0.222	1.25E-10	tow	2
9.91E-15	-0.359107883	0.524	0.852	1.37E-10	Appl	2
1.12E-14	-0.343009315	0.065	0.236	1.55E-10	Sytbeta	2
1.17E-14	-0.547196147	0.106	0.296	1.62E-10	Rgk1	2
1.34E-14	-0.296153023	0.027	0.169	1.85E-10	Chd1	2
2.18E-14	-0.48398493	0.054	0.214	3.01E-10	CG42674	2
3.51E-14	-0.574588709	0.04	0.188	4.84E-10	velo	2
3.55E-14	-0.443676158	0.84	0.966	4.90E-10	IA-2	2
3.56E-14	-0.542119495	0.025	0.161	4.92E-10	wapl	2
3.56E-14	-0.279431372	0.038	0.186	4.92E-10	CG2258	2
4.42E-14	-0.251384418	0.067	0.235	6.11E-10	RanBPM	2
6.74E-14	-0.356919594	0.029	0.168	9.31E-10	cact	2
7.53E-14	-0.313820572	0.049	0.202	1.04E-09	Cnot4	2
8.13E-14	-0.303853301	0.294	0.613	1.12E-09	cic	2
1.00E-13	0.671486747	0.73	0.716	1.39E-09	Myo81F	2
1.25E-13	-0.590414153	0.524	0.819	1.73E-09	mub	2
1.36E-13	-0.348988396	0.029	0.165	1.88E-09	scaf6	2
1.38E-13	-0.332715755	0.027	0.161	1.91E-09	CG6282	2
1.78E-13	-0.297358189	0.101	0.284	2.46E-09	Pvf3	2
2.20E-13	-0.279265371	0.058	0.213	3.04E-09	CG10384	2
2.67E-13	-0.477112674	0.022	0.15	3.69E-09	Ppcs	2
2.75E-13	-0.691478509	0.011	0.13	3.80E-09	CG32547	2
2.78E-13	-0.343044774	0.04	0.182	3.85E-09	wts	2
4.24E-13	0.254085341	0.097	0.278	5.86E-09	Nf1	2
4.69E-13	0.307875007	0.112	0.306	6.47E-09	DIP1	2
4.81E-13	-0.261746463	0.106	0.287	6.64E-09	pyd	2
5.76E-13	-0.349360668	0.081	0.245	7.96E-09	lncRNA:CR46006	2
5.85E-13	-0.342770489	0.038	0.175	8.08E-09	Ktl	2
6.81E-13	-0.292588555	0.025	0.151	9.41E-09	CG5937	2
8.03E-13	-0.368127848	0.02	0.142	1.11E-08	Vav	2
9.87E-13	-0.694380092	0.025	0.149	1.36E-08	Ptip	2
1.09E-12	-0.603253911	0.016	0.133	1.50E-08	CG11317	2
1.14E-12	-0.333677204	0.027	0.153	1.57E-08	fid	2
1.53E-12	-0.94931497	0.036	0.165	2.12E-08	sNPF	2
2.60E-12	-0.394544849	0.029	0.154	3.59E-08	rdgC	2
2.71E-12	-0.250623431	0.043	0.177	3.74E-08	unk	2
2.74E-12	-0.372864523	0.022	0.142	3.78E-08	CG17841	2
2.98E-12	-0.275903974	0.036	0.165	4.12E-08	S6k	2
3.04E-12	-0.345088872	0.708	0.889	4.20E-08	bru3	2
3.16E-12	-0.594145397	0.022	0.141	4.36E-08	CG1688	2
3.31E-12	-0.280682671	0.025	0.145	4.58E-08	fray	2
3.39E-12	-0.52370951	0.018	0.133	4.68E-08	CG10132	2
3.39E-12	-0.388269403	0.02	0.137	4.69E-08	Cp190	2
3.45E-12	-0.259983209	0.029	0.153	4.76E-08	Df31	2
3.47E-12	-0.258746124	0.022	0.141	4.80E-08	Mi-2	2
4.27E-12	-0.661530452	0.018	0.131	5.90E-08	Rgk2	2
4.36E-12	-0.469773723	0.02	0.136	6.03E-08	Mur2B	2
5.50E-12	-0.262726012	0.045	0.178	7.59E-08	CG5098	2
5.53E-12	-0.425854174	0.022	0.139	7.64E-08	ph-d	2
5.72E-12	-0.31079187	0.022	0.139	7.90E-08	Daxx	2
7.73E-12	0.256354948	0.213	0.468	1.07E-07	sky	2
8.11E-12	-0.30393765	0.052	0.188	1.12E-07	nkd	2
8.47E-12	-0.253917389	0.022	0.138	1.17E-07	IntS6	2
9.11E-12	-0.43815501	0.013	0.121	1.26E-07	CG12547	2
1.05E-11	-0.406759012	0.031	0.152	1.45E-07	Nelf-A	2
1.06E-11	-0.287901086	0.029	0.149	1.47E-07	Rap1	2
1.14E-11	-0.298853782	0.901	0.988	1.58E-07	blot	2
1.14E-11	-0.323785917	0.029	0.148	1.58E-07	woc	2
1.18E-11	-0.282510612	0.022	0.136	1.63E-07	CG4393	2
1.33E-11	-0.279751735	0.022	0.136	1.84E-07	CG17528	2
1.38E-11	-0.381143112	0.022	0.136	1.91E-07	Axn	2
1.39E-11	-0.342383822	0.018	0.128	1.92E-07	PDZ-GEF	2
1.60E-11	-0.781217624	0.007	0.106	2.21E-07	tyn	2
1.75E-11	-0.484407502	0.022	0.135	2.42E-07	CG13300	2
1.79E-11	-0.252419154	0.034	0.154	2.48E-07	lva	2
1.89E-11	-0.254103262	0.027	0.143	2.61E-07	Ack-like	2
1.90E-11	-0.289268267	0.031	0.15	2.63E-07	TTLL4A	2
1.94E-11	0.282759768	0.097	0.262	2.68E-07	CG5151	2
2.31E-11	0.26175413	0.112	0.289	3.19E-07	CG4887	2
2.38E-11	-0.392306795	0.027	0.141	3.28E-07	CG14082	2
2.62E-11	-0.489068701	0.016	0.121	3.62E-07	htk	2
2.94E-11	-0.274270394	0.348	0.663	4.07E-07	X11Lbeta	2
2.99E-11	-0.459981538	0.02	0.129	4.13E-07	Spt20	2
3.13E-11	-0.284412415	0.49	0.796	4.32E-07	CG42540	2
3.16E-11	0.264707669	0.144	0.34	4.36E-07	sli	2
3.26E-11	0.287326361	0.191	0.425	4.50E-07	Mbs	2
3.51E-11	0.300199279	0.126	0.31	4.85E-07	eIF4G2	2
3.52E-11	0.279883256	0.11	0.283	4.86E-07	PNUTS	2
3.60E-11	-0.280883506	0.025	0.136	4.97E-07	CG8726	2
3.76E-11	-0.266049965	0.081	0.229	5.19E-07	Dop1R2	2
3.86E-11	-0.353371803	0.018	0.124	5.34E-07	mle	2
4.76E-11	0.336272204	0.099	0.262	6.57E-07	capu	2
5.20E-11	-0.501032162	0.016	0.118	7.19E-07	Sema1b	2
5.42E-11	0.276079589	0.083	0.235	7.49E-07	CG30122	2
6.40E-11	-0.303011336	0.144	0.319	8.85E-07	toy	2
7.12E-11	-0.402244633	0.016	0.117	9.84E-07	CG10960	2
7.15E-11	-0.612150547	0.009	0.105	9.88E-07	yrt	2
7.55E-11	-0.318449951	0.043	0.164	1.04E-06	tok	2
9.29E-11	-0.332081124	0.052	0.177	1.28E-06	KCNQ	2
9.67E-11	-0.307637786	0.018	0.12	1.34E-06	CG40191	2
1.03E-10	-0.300087334	0.027	0.136	1.42E-06	snRNP-U1-70K	2
1.09E-10	0.257144196	0.083	0.232	1.51E-06	CG1646	2
1.14E-10	-0.331451831	0.029	0.139	1.57E-06	Su(z)2	2
1.16E-10	-0.281441431	0.018	0.12	1.60E-06	Ca-Ma2d	2
1.35E-10	1.161399135	0.38	0.318	1.86E-06	Imp	2
1.37E-10	-0.309313474	0.022	0.127	1.89E-06	Mctp	2
1.60E-10	0.430884468	0.831	0.874	2.21E-06	Msp300	2
1.63E-10	-1.231399782	0.009	0.101	2.26E-06	acj6	2
1.88E-10	-0.372254487	0.022	0.126	2.60E-06	ASPP	2
1.89E-10	-0.569076735	0.016	0.113	2.61E-06	FBti0063425	2
1.95E-10	-0.524754325	0.009	0.101	2.69E-06	foi	2
2.37E-10	-0.268462131	0.027	0.133	3.27E-06	elB	2
2.43E-10	-0.278196278	0.054	0.177	3.35E-06	PVRAP	2
2.78E-10	-0.302190523	0.029	0.136	3.84E-06	RhoGAP102A	2
2.86E-10	-0.359125107	0.018	0.116	3.95E-06	Roc2	2
3.10E-10	0.265216197	0.173	0.379	4.29E-06	kek6	2
3.30E-10	0.260778819	0.112	0.273	4.55E-06	beat-IIIb	2
3.73E-10	0.412081743	0.191	0.412	5.15E-06	Pur-alpha	2
4.06E-10	-0.436114092	0.02	0.118	5.60E-06	fok	2
4.56E-10	0.271930189	0.097	0.248	6.30E-06	Sema2a	2
4.65E-10	-0.266587884	0.049	0.168	6.42E-06	Neto	2
5.69E-10	0.256100891	0.056	0.18	7.87E-06	AcCoAS	2
5.86E-10	-0.333393823	0.031	0.137	8.09E-06	CG30419	2
6.16E-10	0.334597877	0.094	0.244	8.51E-06	Nmdar1	2
6.22E-10	0.381453655	0.151	0.336	8.59E-06	rhea	2
6.32E-10	0.298140341	0.196	0.416	8.74E-06	CG2225	2
6.56E-10	0.255803627	0.106	0.261	9.07E-06	CLIP-190	2
7.04E-10	0.281500316	0.2	0.425	9.73E-06	CG31211	2
7.55E-10	-0.457132781	0.029	0.132	1.04E-05	sr	2
7.58E-10	0.339989179	0.088	0.231	1.05E-05	CG2747	2
7.81E-10	0.295721778	0.088	0.231	1.08E-05	DAAM	2
7.82E-10	-0.287985642	0.029	0.132	1.08E-05	Tbh	2
7.84E-10	-0.332529015	0.018	0.112	1.08E-05	EDTP	2
8.14E-10	-0.8893731	0.031	0.134	1.12E-05	Hr38	2
8.34E-10	-0.265610866	0.013	0.104	1.15E-05	CG31729	2
8.49E-10	-0.310600119	0.02	0.116	1.17E-05	spoon	2
9.94E-10	-0.380272676	0.013	0.103	1.37E-05	sra	2
1.02E-09	-0.316331782	0.016	0.107	1.41E-05	sei	2
1.10E-09	0.268036359	0.094	0.24	1.52E-05	lncRNA:CR46481	2
1.23E-09	-0.285081456	0.036	0.141	1.70E-05	pxb	2
1.43E-09	-0.345462358	0.02	0.114	1.98E-05	CG31510	2
1.74E-09	0.297796243	0.146	0.325	2.40E-05	zip	2
1.80E-09	-0.252129213	0.029	0.128	2.49E-05	Pcyt1	2
1.94E-09	0.275921476	0.081	0.215	2.68E-05	tipE	2
2.34E-09	-0.374110074	0.02	0.112	3.23E-05	CG14322	2
2.47E-09	-0.259651142	0.016	0.104	3.41E-05	qkr58E-3	2
2.51E-09	0.447388499	0.169	0.363	3.46E-05	nonA	2
2.69E-09	0.271091742	0.088	0.225	3.71E-05	Fim	2
4.36E-09	0.254015952	0.115	0.267	6.02E-05	CG34355	2
5.28E-09	0.272847434	0.261	0.522	7.29E-05	uex	2
5.53E-09	0.26379406	0.144	0.313	7.64E-05	Frq2	2
5.89E-09	0.260617156	0.155	0.331	8.14E-05	corto	2
7.25E-09	-0.336570993	0.025	0.115	1.00E-04	Dif	2
8.44E-09	0.275284265	0.139	0.304	1.17E-04	Jupiter	2
8.61E-09	0.352937919	0.083	0.213	1.19E-04	Zir	2
8.92E-09	0.29272411	0.124	0.278	1.23E-04	CG5065	2
8.95E-09	-0.360591652	0.029	0.122	1.24E-04	Ac13E	2
9.51E-09	-0.287864505	0.018	0.103	1.31E-04	CG10019	2
1.03E-08	0.390915424	0.162	0.344	1.42E-04	lncRNA:CR43459	2
1.07E-08	-0.315105836	0.099	0.225	1.47E-04	bi	2
1.07E-08	0.310646723	0.213	0.433	1.47E-04	kcc	2
1.07E-08	0.359839172	0.079	0.204	1.48E-04	Dlic	2
1.16E-08	0.350873543	0.097	0.233	1.60E-04	pho	2
1.51E-08	-0.270662023	0.018	0.101	2.08E-04	CG9384	2
1.57E-08	-0.522587531	0.018	0.1	2.17E-04	lncRNA:CR46004	2
1.69E-08	0.33828628	0.198	0.402	2.34E-04	Sin3A	2
1.71E-08	0.32386941	0.088	0.216	2.37E-04	S	2
1.84E-08	-0.3653379	0.02	0.104	2.54E-04	Ac76E	2
1.89E-08	0.445705528	0.171	0.353	2.62E-04	Hs6st	2
2.09E-08	0.308727657	0.175	0.361	2.89E-04	Wdr62	2
2.31E-08	0.364370651	0.13	0.286	3.18E-04	slgA	2
2.34E-08	0.378520004	0.894	0.957	3.23E-04	para	2
2.39E-08	0.28340371	0.182	0.369	3.30E-04	igl	2
2.90E-08	0.279143569	0.045	0.144	4.01E-04	CG9775	2
2.93E-08	0.272134483	0.07	0.185	4.04E-04	CG14441	2
3.70E-08	0.31649236	0.065	0.176	5.11E-04	Moca-cyp	2
3.84E-08	0.768838636	0.079	0.199	5.30E-04	pre-rRNA:CR45856	2
4.26E-08	0.316070804	0.982	0.986	5.88E-04	lncRNA:Hsromega	2
5.22E-08	0.437460185	0.115	0.255	7.21E-04	E2f1	2
5.75E-08	0.277845466	0.047	0.145	7.95E-04	htt	2
5.98E-08	0.339930664	0.2	0.396	8.26E-04	ths	2
6.03E-08	0.369968113	0.067	0.178	8.34E-04	SCaMC	2
6.17E-08	0.527148598	0.16	0.329	8.53E-04	Argk	2
6.25E-08	0.3179734	0.079	0.195	8.63E-04	Mondo	2
6.29E-08	0.37470244	0.124	0.268	8.69E-04	Crk	2
6.78E-08	0.308804324	0.171	0.344	9.37E-04	beat-Ib	2
6.85E-08	0.350776651	0.081	0.199	9.46E-04	CG10948	2
6.95E-08	0.384699694	0.061	0.166	9.60E-04	Syngr	2
7.57E-08	0.394954318	0.065	0.173	0.001046187	eIF5	2
7.98E-08	0.42389011	0.2	0.399	0.001103102	CG43066	2
8.68E-08	0.421646955	0.211	0.419	0.001199125	CG31712	2
1.10E-07	0.441662623	0.097	0.222	0.001519091	Pzl	2
1.25E-07	0.308643777	0.081	0.196	0.001731864	gol	2
1.33E-07	0.250913626	0.056	0.156	0.001831872	CG42700	2
1.45E-07	0.382057142	0.094	0.217	0.002001346	CG31522	2
1.46E-07	0.403650468	0.103	0.231	0.002017454	CenG1A	2
1.63E-07	0.276767914	0.063	0.166	0.002253048	CG46339	2
1.99E-07	0.317286192	0.07	0.176	0.002754526	Oda	2
2.03E-07	0.267879493	0.047	0.139	0.002809173	Pak3	2
2.05E-07	0.320830177	0.178	0.35	0.002826642	Eip78C	2
2.32E-07	0.331812293	0.047	0.139	0.003207341	Gpdh1	2
2.34E-07	0.318311637	0.063	0.164	0.003231069	Marf	2
2.40E-07	0.345816927	0.056	0.153	0.003318065	hrm	2
2.41E-07	0.396313107	0.124	0.263	0.003335967	sesB	2
2.50E-07	0.307674934	0.088	0.203	0.003454363	CG34126	2
2.88E-07	0.348547955	0.058	0.156	0.003983356	CG1812	2
2.95E-07	0.362627447	0.245	0.468	0.004073851	klar	2
3.09E-07	0.253328315	0.056	0.152	0.004264886	Mkk4	2
3.10E-07	-0.282571426	0.025	0.1	0.004283815	Rfx	2
3.39E-07	0.298930988	0.079	0.187	0.004684303	wde	2
3.65E-07	0.490789941	0.173	0.344	0.005037079	inaE	2
4.44E-07	0.349474082	0.063	0.161	0.006129603	dbr	2
4.47E-07	0.440671702	0.07	0.172	0.00617181	Aps	2
4.79E-07	0.280190006	0.043	0.128	0.006617487	P5CDh1	2
5.21E-07	0.371912665	0.083	0.192	0.007191375	lncRNA:CR44206	2
5.32E-07	0.497937326	0.112	0.24	0.007354402	CG31550	2
5.59E-07	0.2903124	0.063	0.16	0.007719231	chk	2
5.89E-07	0.371696807	0.207	0.395	0.008130305	kirre	2
5.94E-07	0.409806439	0.126	0.26	0.008211475	Acsl	2
6.34E-07	0.419853015	0.047	0.135	0.008760524	28SrRNA-Psi:CR40596	2
7.34E-07	0.328759528	0.171	0.331	0.010146054	kek5	2
7.60E-07	0.275298183	0.045	0.13	0.010502674	CG7766	2
7.68E-07	0.38575779	0.07	0.169	0.010615132	uzip	2
8.23E-07	0.372460558	0.097	0.211	0.011369396	CG9003	2
8.66E-07	0.295914125	0.058	0.151	0.011967993	cmpy	2
1.01E-06	0.296658987	0.103	0.221	0.013955747	lncRNA:CR45347	2
1.18E-06	0.263442891	0.052	0.138	0.016300355	Tango1	2
1.23E-06	0.329461087	0.058	0.149	0.017043488	lncRNA:CR45668	2
1.44E-06	0.423106381	0.103	0.219	0.019828306	CG15312	2
1.71E-06	0.486197109	0.106	0.222	0.023569966	numb	2
1.81E-06	0.267276251	0.047	0.129	0.024983523	dsd	2
1.86E-06	0.268556709	0.058	0.147	0.025663602	lbk	2
2.54E-06	0.349274845	0.056	0.142	0.0350337	lncRNA:CR46348	2
2.95E-06	0.266154454	0.036	0.109	0.040733873	CkIIalpha	2
3.08E-06	0.273862735	0.058	0.145	0.042572776	PhKgamma	2
3.10E-06	0.332747608	0.072	0.165	0.042796408	Cad87A	2
3.33E-06	0.477418647	0.24	0.44	0.046011283	Fur1	2
3.43E-06	0.303309661	0.142	0.272	0.047437703	CG17839	2
3.83E-06	0.353360666	0.056	0.14	0.052886632	Zn72D	2
4.47E-06	0.429629874	0.213	0.391	0.061730259	Nlg4	2
5.01E-06	0.422598559	0.074	0.167	0.069153891	caz	2
5.36E-06	0.254020158	0.04	0.114	0.07406028	CG43675	2
5.61E-06	0.312644392	0.058	0.142	0.077489875	Tnpo	2
6.05E-06	0.303376338	0.038	0.109	0.083513605	pcs	2
6.06E-06	0.394129428	0.09	0.19	0.083699086	CG14853	2
7.25E-06	0.276457708	0.04	0.112	0.100190262	CG17124	2
7.95E-06	0.319220128	0.047	0.122	0.109769561	blw	2
8.52E-06	0.312321284	0.045	0.119	0.117762234	CG44245	2
1.04E-05	0.257790423	0.036	0.103	0.143387556	Sms	2
1.13E-05	0.257934331	0.038	0.107	0.156539248	CG6912	2
1.18E-05	0.528185252	0.128	0.245	0.16285522	dally	2
1.19E-05	-0.684334087	0.169	0.275	0.164080029	br	2
1.34E-05	0.459102022	0.065	0.148	0.18512543	Men-b	2
1.35E-05	0.420942131	0.052	0.127	0.18610445	Uhg5	2
1.83E-05	0.294716914	0.117	0.225	0.253417092	Kif3C	2
1.93E-05	0.253409889	0.038	0.104	0.266615248	RR48404-transposable-element	2
2.05E-05	0.43709199	0.047	0.118	0.283709684	Pp1alpha-96A	2
2.36E-05	0.324406193	0.043	0.11	0.326228044	nAChRalpha2	2
2.49E-05	0.276118631	0.054	0.127	0.34345918	CG17691	2
2.52E-05	0.31107747	0.31	0.543	0.348420215	eag	2
2.62E-05	0.468273151	0.112	0.216	0.362571947	CG32982	2
2.85E-05	0.291578803	0.043	0.109	0.393488499	eEF2	2
3.03E-05	0.449821921	0.249	0.428	0.418874846	CG17716	2
3.38E-05	0.297726984	0.038	0.102	0.466923904	CG1815	2
3.55E-05	0.385284276	0.71	0.853	0.49084329	cpx	2
3.74E-05	0.337195707	0.07	0.149	0.516027522	drl	2
5.05E-05	0.354919945	0.043	0.106	0.697861587	smg	2
5.27E-05	0.306780474	0.07	0.147	0.727532826	sano	2
5.59E-05	0.430986525	0.067	0.144	0.772544244	nuf	2
5.62E-05	0.264966085	0.04	0.102	0.776065591	Arl4	2
6.18E-05	0.282129205	0.04	0.102	0.853738279	CG7028	2
7.95E-05	0.475883273	0.065	0.139	1	Ptp4E	2
9.14E-05	-0.37600197	0.047	0.108	1	Vmat	2
9.74E-05	0.264343809	0.04	0.1	1	Sec24AB	2
1.00E-04	0.373968959	0.052	0.117	1	lncRNA:CR44320	2
1.05E-04	0.25541419	0.056	0.123	1	CG34351	2
1.48E-04	0.389154592	0.043	0.101	1	Bre1	2
1.54E-04	0.381385778	0.067	0.138	1	CG6959	2
1.66E-04	0.327711192	0.076	0.151	1	dpr17	2
1.67E-04	0.329251629	0.256	0.42	1	side-VIII	2
1.89E-04	0.346624362	0.045	0.103	1	PTP-ER	2
2.24E-04	0.351379443	0.049	0.109	1	CG43850	2
2.28E-04	0.362557236	0.315	0.535	1	nwk	2
2.43E-04	0.597305013	0.103	0.19	1	CG31637	2
2.64E-04	0.259897488	0.371	0.619	1	Dys	2
2.96E-04	0.456934293	0.299	0.515	1	lncRNA:CR45054	2
3.08E-04	0.520955318	0.157	0.269	1	dpr13	2
3.46E-04	0.616613686	0.101	0.184	1	ATP8B	2
4.76E-04	0.563580016	0.088	0.162	1	Pxn	2
6.44E-04	0.395726124	0.103	0.182	1	rn	2
7.34E-04	0.424303891	0.054	0.11	1	CG13506	2
0.001037564	0.360833846	0.319	0.525	1	pHCl-1	2
0.001064077	0.553414289	0.171	0.281	1	CG42524	2
0.001112404	0.577299459	0.18	0.295	1	Cbp53E	2
0.001360273	0.423173618	0.056	0.11	1	CG3726	2
0.002529907	0.402775136	0.126	0.204	1	haf	2
0.002662339	0.443159423	0.285	0.439	1	lncRNA:CR44997	2
0.002681195	0.394770697	0.09	0.153	1	beat-Vc	2
0.003821223	0.672455811	0.085	0.145	1	CG1358	2
0.004597534	0.777786067	0.515	0.595	1	mbl	2
0.004627372	0.612737359	0.065	0.115	1	lncRNA:CR45919	2
0.004953031	0.41393624	0.061	0.108	1	Nna1	2
0.004962997	0.289883698	0.667	0.832	1	Nckx30C	2
0.0052185	0.2649235	0.407	0.653	1	CG17816	2
0.006205492	0.665335034	0.079	0.132	1	CG13579	2
0.006462549	0.961551887	0.267	0.25	1	zfh2	2
0.006711887	0.651565497	0.494	0.627	1	pre-rRNA:CR45845	2
0.008991668	0.772260755	0.108	0.172	1	CG18265	2
3.31E-298	2.053427781	0.932	0.203	4.58E-294	Gad1	3
2.45E-211	1.773508545	0.932	0.277	3.39E-207	CG14989	3
4.42E-204	0.950711876	0.18	0.01	6.11E-200	HGTX	3
3.24E-148	0.931316691	0.208	0.019	4.47E-144	Dbx	3
3.97E-132	0.649625467	0.18	0.016	5.49E-128	lncRNA:CR42721	3
5.17E-132	1.314068647	0.238	0.028	7.14E-128	Scr	3
6.73E-114	0.861266635	0.911	0.308	9.30E-110	Imp	3
4.74E-102	1.352478022	0.203	0.026	6.55E-98	pb	3
6.79E-96	0.640743318	0.451	0.111	9.38E-92	CG44245	3
3.66E-87	0.863553362	0.28	0.053	5.06E-83	zfh1	3
5.75E-86	0.84294501	0.112	0.01	7.94E-82	inv	3
1.27E-85	1.47002015	0.654	0.242	1.75E-81	DIP-lambda	3
1.43E-84	0.687118936	0.114	0.01	1.98E-80	Dfd	3
3.46E-80	0.739171141	1	0.871	4.78E-76	Msp300	3
1.17E-78	0.812103709	0.301	0.064	1.62E-74	lov	3
3.52E-78	-2.226571348	0.839	0.881	4.87E-74	pros	3
2.45E-77	0.527196109	0.437	0.12	3.39E-73	P5CDh1	3
9.29E-77	0.910980838	0.269	0.054	1.28E-72	mirr	3
1.20E-75	0.701411198	0.605	0.21	1.65E-71	CG15312	3
1.35E-75	0.550124539	0.236	0.043	1.86E-71	apt	3
3.80E-73	0.461969793	0.185	0.029	5.25E-69	TwdlG	3
3.87E-73	0.87854705	0.591	0.211	5.34E-69	lncRNA:CR45347	3
1.95E-72	0.918355101	0.208	0.036	2.70E-68	Proc	3
8.54E-72	0.986279447	0.393	0.108	1.18E-67	CG43689	3
9.05E-71	0.817314789	0.96	0.543	1.25E-66	Nhe2	3
1.02E-70	0.938535191	0.692	0.273	1.40E-66	beat-Ic	3
4.66E-70	0.457972975	0.318	0.075	6.44E-66	CG3961	3
4.16E-69	0.804117631	0.974	0.578	5.75E-65	mamo	3
6.36E-69	0.507777842	0.315	0.076	8.78E-65	Atf3	3
7.31E-69	0.526689686	0.526	0.172	1.01E-64	kdn	3
2.38E-68	0.530144836	0.521	0.171	3.29E-64	capt	3
7.79E-67	0.489432979	0.164	0.025	1.08E-62	CG4328	3
2.60E-66	0.922249497	0.575	0.213	3.59E-62	Pzl	3
2.63E-66	0.471882423	0.269	0.06	3.63E-62	CG31538	3
5.59E-64	0.770080638	0.35	0.094	7.72E-60	CG9650	3
5.93E-64	0.648422933	0.416	0.126	8.19E-60	Usp32	3
5.28E-63	0.760411177	0.673	0.271	7.29E-59	CG42524	3
4.21E-62	0.585443852	0.801	0.351	5.82E-58	CG13743	3
3.50E-61	0.273431354	0.105	0.012	4.84E-57	lncRNA:CR42651	3
3.14E-60	0.720360513	0.764	0.332	4.34E-56	beat-Ib	3
3.89E-60	0.484358315	0.299	0.076	5.38E-56	Eip63F-1	3
9.69E-60	0.578211626	0.507	0.177	1.34E-55	ATP8B	3
2.04E-58	0.497455865	1	0.954	2.82E-54	sif	3
4.48E-58	0.496539902	0.638	0.253	6.20E-54	sesB	3
7.28E-58	0.382219029	0.558	0.201	1.01E-53	Meltrin	3
1.67E-57	0.411834963	0.53	0.188	2.30E-53	Ald1	3
1.67E-57	0.490923565	0.607	0.234	2.31E-53	Nmdar1	3
6.09E-57	0.448868546	0.437	0.142	8.41E-53	CG32944	3
2.07E-55	0.53578179	0.82	0.387	2.86E-51	CG43066	3
1.00E-54	0.511715765	1	0.894	1.38E-50	mtd	3
4.35E-54	0.365853312	0.598	0.23	6.01E-50	lncRNA:CR46481	3
1.17E-53	0.521165611	0.311	0.087	1.61E-49	CG2201	3
1.46E-53	0.43678577	0.664	0.275	2.01E-49	slgA	3
1.51E-53	0.332375049	0.568	0.213	2.09E-49	Piezo	3
3.81E-53	0.426092621	0.493	0.177	5.27E-49	Btk29A	3
4.57E-53	0.39621124	0.414	0.135	6.32E-49	Hcs	3
5.46E-53	0.442061403	0.687	0.286	7.54E-49	RyR	3
7.24E-53	0.381943746	0.502	0.182	1.00E-48	CG31808	3
2.93E-52	0.376457329	0.383	0.122	4.04E-48	Pcyt1	3
3.66E-52	0.39000528	0.264	0.068	5.06E-48	Gyg	3
8.42E-52	0.484616881	0.558	0.217	1.16E-47	CG4238	3
1.86E-51	0.416172787	0.374	0.118	2.57E-47	VGAT	3
2.11E-51	0.416046812	0.748	0.322	2.91E-47	GlcAT-P	3
9.16E-50	0.35972672	0.124	0.019	1.27E-45	CG7841	3
9.46E-49	0.746633903	0.304	0.09	1.31E-44	DIP-alpha	3
2.51E-48	0.340369135	0.727	0.318	3.46E-44	Argk	3
2.52E-48	0.652898044	0.977	0.636	3.48E-44	nAChRalpha7	3
4.71E-48	0.348645085	0.603	0.246	6.50E-44	E2f1	3
1.18E-47	0.352965689	0.322	0.098	1.63E-43	Sms	3
2.50E-47	0.37275684	0.182	0.039	3.46E-43	CG9331	3
3.19E-47	0.310847856	0.371	0.121	4.41E-43	CG17691	3
8.14E-47	0.378457917	0.605	0.25	1.12E-42	fry	3
1.11E-46	0.477048843	0.252	0.068	1.53E-42	mew	3
1.33E-46	0.470315926	0.154	0.03	1.83E-42	lncRNA:CR45533	3
1.59E-46	0.461897034	0.157	0.03	2.19E-42	vg	3
1.71E-46	0.347957004	0.57	0.232	2.36E-42	CG31550	3
2.22E-46	0.344441285	0.421	0.149	3.06E-42	CG1812	3
2.45E-46	0.435328659	0.743	0.347	3.38E-42	CG43707	3
3.18E-46	0.279003964	0.502	0.191	4.39E-42	CG10804	3
5.60E-46	0.547456479	0.722	0.338	7.73E-42	luna	3
9.34E-46	0.411812085	0.727	0.333	1.29E-41	lncRNA:CR43459	3
1.37E-45	0.30053843	0.435	0.157	1.89E-41	Marf	3
1.45E-45	0.382278984	0.773	0.359	2.00E-41	Usp2	3
2.35E-45	0.403488719	0.696	0.314	3.25E-41	zip	3
2.92E-45	0.526279741	0.465	0.175	4.03E-41	rn	3
3.08E-45	0.346109377	0.673	0.299	4.25E-41	Mhcl	3
3.18E-45	0.440862693	0.727	0.333	4.39E-41	Nuak1	3
4.59E-45	0.358280689	0.371	0.126	6.34E-41	CG13937	3
9.27E-45	0.806446738	0.556	0.245	1.28E-40	zfh2	3
9.85E-45	0.273584979	0.53	0.209	1.36E-40	bbc	3
1.52E-44	0.681381911	0.935	0.583	2.10E-40	hth	3
1.53E-44	0.390490057	0.241	0.064	2.12E-40	CG46244	3
2.22E-44	0.461272828	0.895	0.464	3.06E-40	l(1)G0196	3
5.92E-44	0.36362354	0.54	0.218	8.18E-40	CG11768	3
9.76E-44	0.370063174	0.584	0.247	1.35E-39	CG32369	3
1.66E-43	0.338620973	0.593	0.25	2.29E-39	CG15270	3
4.95E-43	0.288837405	0.731	0.33	6.84E-39	cindr	3
5.61E-43	0.271607392	0.491	0.191	7.75E-39	tmod	3
6.86E-43	0.33999363	0.61	0.264	9.48E-39	babo	3
8.67E-43	0.639642789	0.806	0.417	1.20E-38	CG17716	3
9.60E-43	0.558797302	0.292	0.091	1.33E-38	esn	3
1.43E-42	0.264468332	0.35	0.117	1.98E-38	Iml1	3
1.62E-42	0.322939181	0.745	0.342	2.24E-38	CG2217	3
2.25E-42	0.476198955	0.603	0.262	3.10E-38	Cda5	3
7.54E-42	0.343962782	0.266	0.079	1.04E-37	Hsp60A	3
8.38E-42	0.260519091	0.521	0.209	1.16E-37	CG31522	3
1.26E-41	0.374395956	0.792	0.385	1.74E-37	ths	3
2.47E-41	0.548362434	0.435	0.169	3.41E-37	CG34393	3
3.57E-41	0.450286293	0.757	0.377	4.93E-37	SNF4Agamma	3
5.67E-41	-0.664305822	1	0.986	7.84E-37	blot	3
1.01E-40	0.350994962	0.252	0.073	1.39E-36	l(2)41Ab	3
2.93E-40	0.521907074	0.916	0.523	4.05E-36	nwk	3
1.28E-39	0.284221875	0.381	0.138	1.76E-35	htt	3
1.66E-39	0.263859335	0.453	0.177	2.30E-35	CG14441	3
2.74E-39	0.359823772	0.713	0.34	3.78E-35	Eip78C	3
3.11E-39	0.260537362	0.432	0.167	4.30E-35	Sam-S	3
3.28E-39	0.264292873	0.446	0.176	4.53E-35	CG33203	3
4.00E-39	0.320626893	0.535	0.226	5.53E-35	CG31690	3
6.90E-39	0.339501023	0.243	0.07	9.53E-35	CG13337	3
1.31E-38	0.334238712	0.575	0.251	1.81E-34	CG8910	3
1.77E-38	0.266526814	0.252	0.076	2.45E-34	CG18809	3
1.79E-38	0.429540104	0.46	0.192	2.47E-34	pre-rRNA:CR45856	3
4.16E-38	0.467756111	0.383	0.145	5.74E-34	dpr17	3
2.00E-37	0.288943084	0.381	0.142	2.77E-33	Men-b	3
2.83E-37	0.561410298	0.407	0.161	3.90E-33	dpr15	3
5.38E-37	0.311124987	0.596	0.269	7.43E-33	CG5065	3
6.71E-37	0.502622852	0.991	0.703	9.27E-33	qvr	3
7.28E-37	0.307671688	0.428	0.17	1.01E-32	CG17162	3
1.08E-36	0.263431071	0.769	0.374	1.49E-32	Teh2	3
1.24E-36	0.287541952	0.421	0.166	1.71E-32	CG18265	3
1.35E-36	0.276634434	0.722	0.341	1.86E-32	ab	3
1.95E-36	0.365135472	0.537	0.238	2.69E-32	osp	3
2.08E-36	0.454178482	1	0.864	2.87E-32	Lar	3
2.18E-36	0.257476917	0.636	0.294	3.02E-32	Jupiter	3
2.73E-36	0.262915498	0.327	0.116	3.77E-32	CG5522	3
3.38E-36	0.257437783	0.423	0.168	4.67E-32	CG16974	3
1.01E-35	0.392640232	0.262	0.083	1.40E-31	TrissinR	3
1.11E-35	0.254231494	0.215	0.061	1.53E-31	Fie	3
1.16E-35	0.250029791	0.283	0.093	1.60E-31	mAcon1	3
1.40E-35	0.391977224	0.231	0.07	1.93E-31	form3	3
1.52E-35	0.261655151	0.262	0.083	2.10E-31	kermit	3
1.63E-35	-1.096017552	0.951	0.846	2.25E-31	jim	3
1.68E-35	0.256377794	0.257	0.081	2.32E-31	bsk	3
1.83E-35	0.3280386	0.446	0.184	2.53E-31	CG31637	3
2.06E-35	0.369855543	0.213	0.06	2.84E-31	dlp	3
4.63E-35	0.339557737	0.484	0.205	6.39E-31	CG42674	3
8.76E-35	0.312976928	0.827	0.424	1.21E-30	CG41378	3
3.02E-34	0.43489202	0.341	0.129	4.18E-30	28SrRNA-Psi:CR40596	3
5.34E-34	0.439217042	0.993	0.847	7.37E-30	cpx	3
5.63E-34	0.411606034	0.537	0.243	7.77E-30	Trim9	3
5.94E-34	0.450395834	0.598	0.286	8.20E-30	Cbp53E	3
1.03E-33	0.258416301	0.297	0.104	1.42E-29	kat80	3
1.09E-33	0.252054817	0.187	0.051	1.51E-29	Idh3a	3
1.13E-33	0.265165415	0.35	0.132	1.56E-29	CG42337	3
1.22E-33	0.367383694	0.888	0.5	1.69E-29	Frq1	3
1.59E-33	0.283998022	0.801	0.412	2.20E-29	CG11000	3
1.74E-33	0.263988715	0.423	0.174	2.41E-29	CG32373	3
2.21E-33	0.255320878	0.313	0.112	3.05E-29	lncRNA:CR44320	3
5.09E-33	0.317450717	0.364	0.142	7.03E-29	Nplp1	3
9.06E-33	0.614470055	0.43	0.185	1.25E-28	CG8861	3
9.77E-33	0.398362631	0.907	0.524	1.35E-28	nAChRalpha3	3
1.43E-32	0.374472056	0.364	0.143	1.98E-28	beat-IIb	3
2.55E-32	0.829711257	0.871	0.588	3.52E-28	mbl	3
2.71E-32	0.320602612	0.846	0.457	3.75E-28	DopEcR	3
3.23E-32	1.134089453	0.343	0.144	4.46E-28	DIP-beta	3
3.40E-32	0.445882536	0.589	0.284	4.70E-28	CG43759	3
3.47E-32	0.515804742	0.853	0.51	4.80E-28	lovit	3
5.07E-32	0.422626591	0.43	0.185	7.00E-28	CG33543	3
5.08E-32	0.435853893	0.584	0.28	7.01E-28	DIP-gamma	3
5.69E-32	0.535398172	0.292	0.107	7.86E-28	CG14322	3
8.44E-32	0.331295376	0.759	0.393	1.17E-27	sns	3
9.20E-32	0.381724934	0.717	0.374	1.27E-27	Gycbeta100B	3
1.20E-31	0.324462337	0.348	0.135	1.65E-27	pxb	3
1.82E-31	0.349323552	0.136	0.032	2.52E-27	Naam	3
2.00E-31	0.307344053	0.376	0.151	2.77E-27	CG3655	3
3.04E-31	0.339680548	0.442	0.195	4.20E-27	28SrRNA-Psi:CR45859	3
3.04E-31	0.325241246	0.834	0.457	4.20E-27	klar	3
4.01E-31	0.337303656	0.306	0.114	5.54E-27	28SrRNA-Psi:CR45851	3
4.04E-31	0.261008375	0.537	0.247	5.58E-27	CG32085	3
7.93E-31	0.378584813	0.568	0.271	1.10E-26	CG34106	3
8.39E-31	0.284499649	0.836	0.457	1.16E-26	hppy	3
9.00E-31	0.254964701	0.811	0.437	1.24E-26	PAN3	3
1.21E-30	0.276161451	0.175	0.049	1.67E-26	tadr	3
1.76E-30	0.283161957	0.117	0.025	2.43E-26	CngA	3
2.09E-30	0.444157234	0.986	0.752	2.89E-26	nAChRalpha4	3
3.46E-30	0.313383396	0.187	0.054	4.77E-26	CG31183	3
5.02E-30	0.255758684	0.458	0.204	6.94E-26	sbm	3
8.07E-30	0.285290803	0.832	0.45	1.11E-25	MESK2	3
8.54E-30	0.252335896	0.157	0.042	1.18E-25	CG7627	3
9.52E-30	0.327995318	0.551	0.264	1.31E-25	robo3	3
1.02E-29	0.3944955	0.584	0.289	1.41E-25	beat-IIa	3
1.83E-29	0.262735422	0.647	0.321	2.53E-25	app	3
5.30E-29	0.336581646	0.907	0.53	7.33E-25	CG6329	3
1.24E-28	0.404190332	0.995	0.797	1.72E-24	NaCP60E	3
1.41E-28	0.284359841	0.304	0.117	1.94E-24	CG42663	3
2.57E-28	0.295223932	0.25	0.088	3.55E-24	FBti0059693	3
6.74E-28	0.25121737	0.1	0.021	9.31E-24	CG9766	3
1.66E-27	0.346341732	0.107	0.024	2.30E-23	Lmx1a	3
1.69E-27	0.35923871	0.888	0.523	2.33E-23	CG9674	3
1.71E-27	0.289722396	0.883	0.514	2.36E-23	CG32017	3
2.21E-27	0.42260339	0.972	0.756	3.05E-23	shakB	3
2.88E-27	0.417078463	0.944	0.618	3.98E-23	pre-rRNA:CR45845	3
3.15E-27	0.306762588	1	0.955	4.35E-23	para	3
3.84E-27	0.33100334	0.213	0.071	5.31E-23	vari	3
6.50E-27	0.266044634	0.631	0.323	8.98E-23	kek5	3
7.94E-27	0.308071071	0.886	0.528	1.10E-22	Eip63E	3
1.07E-26	0.406414383	0.687	0.377	1.48E-22	CG42594	3
1.34E-26	0.252205933	0.682	0.355	1.85E-22	nolo	3
1.65E-26	0.392381275	0.143	0.039	2.28E-22	CCAP-R	3
1.71E-26	0.399855612	0.925	0.589	2.36E-22	Prosap	3
1.82E-26	0.449550368	0.449	0.209	2.51E-22	CG32982	3
2.51E-26	0.272030595	0.776	0.42	3.47E-22	CG33144	3
4.75E-26	0.307963989	0.311	0.126	6.57E-22	dpr16	3
5.16E-26	0.767454404	0.311	0.129	7.13E-22	Hr38	3
5.86E-26	0.373292156	0.848	0.504	8.09E-22	fz2	3
1.15E-25	0.350197268	0.939	0.626	1.59E-21	CG42795	3
2.29E-25	0.342630315	0.93	0.6	3.17E-21	Mid1	3
3.42E-25	0.290185545	0.839	0.476	4.73E-21	kmr	3
5.17E-25	0.284320752	0.734	0.407	7.15E-21	kek2	3
8.13E-25	0.391779651	0.991	0.834	1.12E-20	Syt1	3
1.83E-24	0.254644722	0.11	0.027	2.53E-20	CG17544	3
2.28E-24	0.262832795	0.771	0.443	3.15E-20	fru	3
3.56E-24	0.314697237	0.998	0.826	4.92E-20	Nckx30C	3
4.82E-24	0.26972278	0.537	0.274	6.66E-20	side-V	3
6.32E-24	0.315036566	0.776	0.456	8.74E-20	CadN2	3
9.78E-24	0.260033155	0.495	0.244	1.35E-19	kek3	3
2.09E-23	0.36094345	0.813	0.493	2.89E-19	sick	3
2.62E-23	0.278460439	0.727	0.406	3.61E-19	CG44422	3
2.81E-23	0.424566995	0.678	0.389	3.88E-19	Octalpha2R	3
5.13E-23	0.308233989	0.353	0.16	7.09E-19	Cad87A	3
6.37E-23	0.35528842	0.97	0.724	8.80E-19	Hk	3
8.63E-23	0.289515722	0.876	0.532	1.19E-18	eag	3
1.13E-22	0.317244002	0.967	0.666	1.56E-18	Ih	3
2.36E-22	0.4065305	0.993	0.838	3.27E-18	Rbp6	3
2.82E-22	0.372508772	0.451	0.225	3.90E-18	ct	3
2.85E-22	0.320139069	0.283	0.119	3.94E-18	CG34351	3
4.34E-22	0.41968168	0.238	0.094	6.00E-18	Dh31-R	3
4.35E-22	0.256684484	0.22	0.082	6.01E-18	CG1648	3
7.19E-22	0.252924409	0.362	0.165	9.93E-18	beat-IV	3
9.08E-22	0.366876913	0.584	0.32	1.25E-17	CG42346	3
9.58E-22	0.36492925	0.526	0.281	1.32E-17	CG42339	3
1.92E-21	0.447486852	0.958	0.695	2.65E-17	28SrRNA:CR45844	3
2.61E-21	0.588715587	0.939	0.712	3.61E-17	Myo81F	3
3.35E-21	0.505541433	0.32	0.146	4.63E-17	ome	3
4.00E-21	0.380761713	0.942	0.675	5.52E-17	Ten-m	3
6.27E-21	0.499076591	0.175	0.061	8.66E-17	lncRNA:CR45223	3
1.93E-20	0.298106156	0.713	0.412	2.66E-16	side-VIII	3
2.78E-20	0.264337115	0.502	0.266	3.84E-16	mtt	3
1.74E-19	0.302304941	0.556	0.321	2.41E-15	beat-IIIc	3
3.34E-19	0.289763238	0.411	0.21	4.61E-15	DIP-delta	3
3.44E-19	0.293952066	0.626	0.362	4.76E-15	beat-VII	3
5.42E-19	0.395958065	0.435	0.227	7.48E-15	Fili	3
1.96E-18	0.527553979	0.114	0.034	2.70E-14	trh	3
2.17E-18	0.283956356	0.9	0.595	3.00E-14	CG32432	3
2.42E-18	0.310488523	0.97	0.741	3.34E-14	CG10077	3
2.49E-18	0.286898652	0.979	0.805	3.44E-14	CG42784	3
9.70E-18	0.301162821	0.386	0.199	1.34E-13	haf	3
1.05E-17	0.370400554	0.974	0.764	1.45E-13	GluClalpha	3
8.02E-17	0.283171305	0.986	0.754	1.11E-12	PMCA	3
8.76E-17	0.294524808	0.991	0.903	1.21E-12	CG17684	3
1.04E-16	0.25106707	0.166	0.063	1.44E-12	AGO3	3
2.38E-16	0.392073184	0.68	0.432	3.29E-12	lncRNA:CR44997	3
7.39E-16	0.253401367	0.956	0.68	1.02E-11	Parp	3
7.90E-16	-1.469402948	0.306	0.432	1.09E-11	dati	3
1.49E-15	-0.409476213	0.664	0.367	2.06E-11	Patronin	3
2.33E-15	0.415431579	0.292	0.142	3.22E-11	sano	3
2.88E-15	0.251958005	0.124	0.043	3.98E-11	RR48361-transposable-element	3
5.06E-14	0.380124731	0.666	0.433	6.99E-10	NetB	3
6.75E-14	0.316196426	0.114	0.04	9.32E-10	Fhos	3
1.36E-13	-0.368840447	0.423	0.228	1.87E-09	RanBPM	3
6.38E-13	-0.322798894	0.645	0.379	8.81E-09	Mmp2	3
7.16E-13	0.253011208	0.967	0.73	9.89E-09	nAChRbeta1	3
6.29E-12	-0.251589528	0.355	0.189	8.68E-08	CG46301	3
6.49E-12	-1.225246313	0.755	0.652	8.96E-08	lncRNA:CR31451	3
6.69E-12	-0.328725668	0.439	0.24	9.25E-08	CG5890	3
9.31E-12	-0.268944663	0.491	0.274	1.29E-07	Ndae1	3
1.14E-11	0.346386138	0.201	0.099	1.58E-07	robo2	3
1.30E-11	0.406079391	0.262	0.139	1.79E-07	CARPB	3
1.47E-11	-0.501086365	1	0.963	2.04E-07	IA-2	3
1.89E-11	-0.284177541	0.348	0.185	2.61E-07	dock	3
3.85E-11	-0.271120799	0.53	0.308	5.32E-07	CG30389	3
5.08E-11	0.391867227	0.909	0.724	7.02E-07	CG45263	3
6.52E-11	-0.280713095	0.477	0.272	9.01E-07	CG11122	3
8.74E-11	-0.274730052	0.367	0.201	1.21E-06	Pfrx	3
1.47E-10	-0.5677283	0.512	0.288	2.03E-06	Rgk1	3
1.59E-10	-0.282502798	0.418	0.236	2.19E-06	wge	3
2.19E-10	-0.349585261	0.993	0.863	3.02E-06	spen	3
2.65E-10	0.339139802	0.355	0.21	3.67E-06	CG14459	3
3.25E-10	-0.295013789	0.523	0.303	4.48E-06	eIF4G2	3
5.61E-10	-0.297460881	0.442	0.253	7.76E-06	egh	3
6.75E-10	-0.403424839	0.664	0.396	9.33E-06	CG3638	3
1.03E-09	-0.304524619	0.535	0.313	1.42E-05	rin	3
1.36E-09	-0.971819381	0.463	0.269	1.88E-05	br	3
1.63E-09	-0.251328858	0.393	0.228	2.25E-05	Lis-1	3
1.64E-09	-0.330653967	0.381	0.216	2.26E-05	CG16711	3
1.98E-09	-0.261354395	0.43	0.252	2.73E-05	Stat92E	3
2.14E-09	-0.266522929	0.386	0.223	2.95E-05	CG42245	3
3.54E-09	-0.258710274	0.346	0.199	4.89E-05	scyl	3
4.61E-09	-0.264331273	0.376	0.218	6.37E-05	dpr14	3
4.90E-09	-0.254144691	0.554	0.332	6.77E-05	Pka-R1	3
6.35E-09	-0.253979076	0.832	0.53	8.77E-05	ctrip	3
7.95E-09	-0.280225406	0.633	0.386	1.10E-04	Larp4B	3
8.84E-09	0.310893302	0.145	0.071	1.22E-04	RunxA	3
8.93E-09	-1.180442009	0.671	0.592	1.23E-04	rad	3
1.05E-08	-0.258805366	0.547	0.334	1.45E-04	RSG7	3
1.30E-08	-0.510053269	0.432	0.259	1.80E-04	CG10543	3
1.36E-08	-1.226072768	0.388	0.428	1.88E-04	VAChT	3
1.98E-08	-0.315625506	0.425	0.254	2.73E-04	Ssdp	3
2.12E-08	-0.2883034	0.231	0.124	2.93E-04	Spt20	3
2.74E-08	-0.318469165	0.645	0.39	3.79E-04	pAbp	3
2.82E-08	-0.265895562	0.46	0.281	3.90E-04	REPTOR	3
3.92E-08	-0.267887732	0.467	0.285	5.41E-04	cno	3
3.97E-08	-0.581615761	0.315	0.183	5.49E-04	velo	3
4.24E-08	-0.300915939	0.502	0.306	5.86E-04	mahe	3
4.80E-08	-0.335890885	0.364	0.216	6.63E-04	tow	3
5.10E-08	-0.479502186	0.921	0.767	7.05E-04	Cam	3
7.27E-08	-0.255558324	0.292	0.17	0.00100434	arr	3
8.48E-08	-0.29314134	0.589	0.361	0.001171778	Pitslre	3
8.73E-08	-1.459015135	0.131	0.225	0.001206318	bi	3
8.85E-08	-0.290059185	0.36	0.215	0.001223036	e(y)3	3
1.15E-07	-0.330303729	0.418	0.254	0.001585897	Dsp1	3
1.22E-07	-0.302307661	0.521	0.321	0.001686376	Spred	3
1.53E-07	-0.337299792	0.523	0.32	0.002119929	CG8677	3
1.55E-07	-0.253970124	0.227	0.127	0.002146474	Rab5	3
1.82E-07	-0.352234366	0.259	0.149	0.002519394	CG17233	3
1.84E-07	-0.321927249	0.484	0.298	0.002540942	Pde8	3
2.08E-07	-0.374704594	0.472	0.288	0.00287288	l(3)L1231	3
2.99E-07	-0.259638528	0.332	0.201	0.004132737	Snx27	3
3.02E-07	-0.364529626	0.428	0.266	0.004171177	hzg	3
3.36E-07	-0.29389577	0.304	0.183	0.004641048	Crtc	3
3.59E-07	-0.338364475	0.421	0.26	0.004959439	Ncoa6	3
3.65E-07	-0.267226375	0.304	0.183	0.005045063	CG17724	3
3.76E-07	-0.271237741	0.315	0.191	0.005196835	CG44774	3
4.24E-07	-0.353402503	0.514	0.321	0.005852345	E(Pc)	3
4.31E-07	-0.453255022	0.944	0.776	0.005961074	aqz	3
5.09E-07	-0.387201265	0.418	0.254	0.007025506	CG13375	3
5.11E-07	-0.310283556	0.465	0.291	0.007062481	jp	3
5.49E-07	-0.337571311	0.46	0.287	0.007586484	rgn	3
5.85E-07	-0.335310874	0.65	0.401	0.00807489	rdgB	3
5.92E-07	-0.684414479	0.904	0.76	0.008178087	heph	3
6.10E-07	-0.271029591	0.301	0.182	0.008421382	puf	3
6.30E-07	-1.026791667	0.607	0.566	0.008699673	CG31221	3
7.53E-07	-0.278838496	0.409	0.256	0.010409004	NK7.1	3
8.06E-07	-0.310651268	0.287	0.172	0.011131692	unk	3
9.09E-07	-0.323793669	0.348	0.214	0.012561953	Jarid2	3
1.02E-06	-0.779482175	0.963	0.81	0.014097005	mub	3
1.22E-06	-0.27626387	0.215	0.123	0.01686064	prd1	3
1.24E-06	-0.354191314	0.346	0.212	0.017064634	Ziz	3
1.24E-06	-0.324574558	0.343	0.212	0.017114477	CG32052	3
1.37E-06	-0.259778721	0.311	0.191	0.018904208	Apc	3
1.37E-06	-0.387993027	0.953	0.885	0.018983817	bru3	3
1.45E-06	-0.326144519	0.565	0.356	0.020014489	amon	3
1.48E-06	-0.409486825	0.264	0.157	0.020380617	wapl	3
1.55E-06	-1.459422956	0.334	0.381	0.021433702	pdm3	3
1.70E-06	-0.638431425	0.245	0.145	0.023432721	Ptip	3
1.81E-06	-0.267781372	0.64	0.41	0.024950706	tara	3
1.82E-06	-0.265468695	0.745	0.477	0.025179482	rudhira	3
2.07E-06	-0.280571869	0.287	0.177	0.028548865	wts	3
2.09E-06	-0.301565439	0.699	0.437	0.028899953	trx	3
2.13E-06	-0.324081289	0.493	0.315	0.029477904	CG6123	3
3.60E-06	-0.279867594	0.717	0.454	0.049737962	skd	3
6.68E-06	-0.382763608	0.271	0.165	0.092246093	cdc14	3
6.75E-06	-0.323028797	0.991	0.837	0.093195936	kis	3
7.40E-06	-0.408489046	0.386	0.243	0.102213287	HERC2	3
8.19E-06	-0.435846863	0.935	0.779	0.113128778	Glut4EF	3
9.30E-06	-0.27544456	0.187	0.11	0.128426307	Msr-110	3
1.04E-05	-0.251814474	0.766	0.489	0.144203759	Dscam1	3
1.06E-05	-0.257313622	0.846	0.551	0.147013953	CG2269	3
1.23E-05	-0.467512594	0.771	0.724	0.170344578	Ca-alpha1T	3
1.34E-05	-0.372424548	0.421	0.271	0.185602174	CG15236	3
1.38E-05	-0.375578407	0.213	0.126	0.190151798	puc	3
1.58E-05	-0.452804213	0.46	0.292	0.218551812	cg	3
1.80E-05	-0.422996438	0.414	0.266	0.248978929	CG14024	3
1.89E-05	-0.34614981	0.914	0.601	0.261154518	cic	3
2.00E-05	-0.258627696	0.222	0.137	0.276748392	CG1688	3
2.09E-05	-0.299359256	0.273	0.173	0.289225769	KCNQ	3
2.30E-05	-0.376789415	0.425	0.28	0.317227272	CG43902	3
2.32E-05	-0.275234055	0.171	0.099	0.320087902	dnr1	3
2.52E-05	-0.360673987	0.993	0.843	0.348055256	Appl	3
2.72E-05	-0.303717426	0.778	0.494	0.375462338	chrb	3
3.41E-05	-0.350741619	0.276	0.174	0.470726959	mts	3
3.56E-05	-0.252251558	0.222	0.138	0.492199691	Tnpo	3
3.65E-05	-0.347116971	0.614	0.396	0.504385309	CG12531	3
3.76E-05	-0.45205302	0.353	0.226	0.520109098	glo	3
4.59E-05	-0.322091814	0.701	0.452	0.633899845	jus	3
5.61E-05	-0.428567008	0.243	0.151	0.775592071	Edc3	3
6.05E-05	-0.317875911	0.229	0.144	0.836091071	woc	3
7.31E-05	-0.436245686	0.757	0.492	1	CG43347	3
9.14E-05	-0.399640687	0.633	0.414	1	CG34384	3
1.05E-04	-0.456940497	0.479	0.313	1	Act5C	3
1.11E-04	-0.253224317	0.818	0.543	1	CG45002	3
1.33E-04	-0.365443788	0.965	0.809	1	pan	3
1.53E-04	-1.0212777	0.259	0.305	1	btsz	3
1.73E-04	-0.29741571	0.942	0.651	1	X11Lbeta	3
1.97E-04	-0.263024206	0.521	0.359	1	mgl	3
2.54E-04	-0.28344492	0.159	0.098	1	Sirt1	3
2.76E-04	-0.291131425	0.182	0.115	1	Sema1b	3
2.81E-04	-0.38603891	0.713	0.465	1	Gbeta13F	3
2.93E-04	-0.306929694	0.248	0.164	1	CG6154	3
3.34E-04	-0.388303484	0.769	0.498	1	Bacc	3
3.40E-04	-0.300758796	0.196	0.126	1	dsd	3
3.75E-04	-0.322294709	0.222	0.146	1	beat-Va	3
4.04E-04	-0.442958349	0.395	0.266	1	Sur-8	3
4.78E-04	-0.345474377	0.673	0.452	1	Slob	3
4.86E-04	-0.315839699	0.173	0.111	1	CG8641	3
5.10E-04	-0.298584419	0.161	0.101	1	PTP-ER	3
5.53E-04	-0.40432596	0.353	0.241	1	rno	3
7.04E-04	-0.328780501	0.449	0.311	1	Trpm	3
7.29E-04	-0.283385755	0.161	0.103	1	tyn	3
7.56E-04	-0.280236534	0.22	0.148	1	sdk	3
8.34E-04	-0.455512348	0.343	0.233	1	Smox	3
8.73E-04	-0.348655725	0.22	0.146	1	Ppcs	3
0.001079946	-0.635664678	0.311	0.209	1	CG30158	3
0.001112106	-0.338451633	0.189	0.125	1	kra	3
0.001131335	-0.255016567	0.143	0.091	1	CG12236	3
0.001155498	-0.268434532	0.189	0.126	1	sca	3
0.001159307	-0.308301784	0.332	0.234	1	Lim1	3
0.001173819	-0.334655027	0.35	0.248	1	CG43373	3
0.001424407	-0.393101656	0.297	0.208	1	CG32204	3
0.001691175	-0.460204489	0.278	0.189	1	Dek	3
0.001754078	-0.421281198	0.278	0.192	1	Moe	3
0.001838374	-0.818872182	0.329	0.353	1	ChAT	3
0.001976153	-0.412198372	0.687	0.453	1	ctp	3
0.001995275	-0.259038648	0.119	0.074	1	yps	3
0.002073313	-0.250424142	0.131	0.083	1	CG5059	3
0.002115793	-0.374926809	0.612	0.418	1	NFAT	3
0.002161404	-0.405260631	0.22	0.149	1	Df31	3
0.002255127	-0.571877454	0.673	0.587	1	Fife	3
0.002384011	-0.482038182	0.336	0.233	1	His3.3B	3
0.002501396	-0.378267905	0.568	0.393	1	unc-13-4A	3
0.0025262	-0.286042983	0.815	0.55	1	osa	3
0.002676978	-0.263701173	0.117	0.074	1	Pp1-87B	3
0.002736666	-0.367752283	0.717	0.486	1	larp	3
0.003019142	-0.348778074	0.185	0.126	1	CG32547	3
0.003307245	-1.091902194	0.341	0.344	1	bma	3
0.003434838	-0.314386178	0.799	0.539	1	Smr	3
0.003629551	-0.409381162	0.738	0.489	1	Ggamma1	3
0.003925025	-0.275821815	0.11	0.069	1	CG12402	3
0.004349115	-0.802840214	0.285	0.316	1	toy	3
0.004572341	-0.287669028	0.71	0.497	1	CG43737	3
0.004699267	-0.447943504	0.315	0.224	1	CG43102	3
0.004708731	-0.290665606	0.124	0.081	1	CG17883	3
0.005024179	-0.31880032	0.743	0.507	1	CG12605	3
0.005157846	-0.989050995	0.241	0.264	1	CG34355	3
0.005183389	-0.4884808	0.371	0.259	1	Mnn1	3
0.005368981	-0.400030206	0.664	0.449	1	fax	3
0.006050293	-0.504484488	0.346	0.246	1	cora	3
0.006515991	-0.445252529	0.755	0.53	1	mask	3
0.006647119	-0.360611611	0.192	0.134	1	CoRest	3
0.007693469	-0.325369351	0.194	0.138	1	CG14082	3
0.008188011	-0.509439687	0.322	0.231	1	Sytbeta	3
0.009896577	-0.984268422	0.185	0.218	1	VGlut	3
2.46E-37	0.844167629	0.979	0.878	3.40E-33	pros	4
9.04E-26	1.067019597	0.17	0.054	1.25E-21	Sox21b	4
6.21E-21	0.428845132	0.948	0.846	8.58E-17	jim	4
1.09E-18	0.584476382	0.787	0.652	1.50E-14	lncRNA:CR31451	4
2.93E-16	0.67367045	0.546	0.377	4.04E-12	pdm3	4
1.11E-15	0.276927425	0.998	0.986	1.53E-11	blot	4
4.10E-15	-0.945461805	0.132	0.322	5.66E-11	Imp	4
4.28E-15	0.839879985	0.338	0.204	5.92E-11	Drl-2	4
9.17E-15	-1.664890464	0.066	0.22	1.27E-10	Gad1	4
1.24E-14	0.40173183	0.957	0.885	1.72E-10	bru3	4
1.45E-14	-1.649252395	0.13	0.292	2.00E-10	CG14989	4
3.32E-14	0.497022793	0.596	0.426	4.58E-10	dati	4
1.60E-12	-0.950055897	0.468	0.588	2.21E-08	mamo	4
7.50E-11	-1.060988312	0.501	0.595	1.04E-06	mbl	4
8.01E-11	-0.843566217	0.144	0.295	1.11E-06	CG4577	4
1.21E-10	0.712496538	0.385	0.272	1.67E-06	CG15236	4
2.38E-10	0.76301106	0.137	0.063	3.29E-06	ap	4
3.82E-10	0.479992087	0.671	0.549	5.28E-06	SKIP	4
1.92E-09	0.425583191	0.414	0.295	2.65E-05	lncRNA:CR44024	4
3.83E-09	0.527424483	0.558	0.434	5.30E-05	lncRNA:CR44997	4
4.37E-09	0.352159565	0.454	0.313	6.03E-05	toy	4
8.87E-09	0.41588091	0.681	0.565	1.23E-04	CG31221	4
3.67E-08	0.642425338	0.319	0.221	5.07E-04	Kif3C	4
4.07E-08	-0.669018498	0.173	0.304	5.62E-04	Pde8	4
4.72E-08	-0.985031368	0.064	0.165	6.52E-04	sNPF	4
8.14E-08	-0.778935323	0.116	0.228	0.001123918	Dop1R2	4
9.09E-08	0.338698869	0.676	0.59	0.001256114	Alk	4
2.03E-07	-0.293238555	0.875	0.851	0.002799522	Ank2	4
2.45E-07	-0.32808382	0.861	0.85	0.003390098	cpx	4
2.56E-07	0.578500209	0.277	0.191	0.003539724	CG46301	4
2.98E-07	-0.905929097	0.066	0.158	0.004119466	bab1	4
3.40E-07	-0.939924255	0.142	0.252	0.004690748	DIP-lambda	4
3.81E-07	0.357168459	0.522	0.423	0.00526633	CG17716	4
5.07E-07	0.399361524	0.548	0.451	0.007001282	side	4
6.61E-07	-0.499550094	0.437	0.553	0.009127663	Nhe2	4
6.91E-07	-0.617189768	0.106	0.211	0.009551472	Xrp1	4
7.49E-07	-0.826629707	0.069	0.157	0.01034949	bab2	4
7.77E-07	-0.995347463	0.028	0.101	0.010738678	acj6	4
8.22E-07	0.569336604	0.329	0.249	0.01135955	Toll-6	4
1.25E-06	0.298045802	0.704	0.59	0.017263574	trv	4
2.48E-06	-0.701203869	0.054	0.133	0.034268487	Hr38	4
2.86E-06	0.384924641	0.532	0.458	0.039455869	brat	4
2.88E-06	-0.582155275	0.113	0.212	0.039735566	CG32204	4
2.99E-06	0.270481048	0.726	0.628	0.041306712	Dscam2	4
3.21E-06	0.365049008	0.352	0.271	0.044282421	ChT	4
3.24E-06	-0.46277946	0.161	0.27	0.044822093	Cda5	4
3.43E-06	0.462424331	0.364	0.278	0.047342534	Pvf3	4
3.66E-06	-0.626768906	0.102	0.195	0.05059476	Oamb	4
4.10E-06	-0.466451326	0.043	0.117	0.05661833	Crag	4
4.87E-06	0.376780296	0.452	0.366	0.0672643	Sema2b	4
4.91E-06	-0.772861492	0.158	0.252	0.067858368	zfh2	4
5.03E-06	-0.685548338	0.043	0.114	0.069475564	CG43689	4
5.72E-06	-0.544034487	0.177	0.285	0.078957872	CG43902	4
6.27E-06	-0.492674628	0.17	0.28	0.086653803	CG46385	4
7.01E-06	-0.498112746	0.097	0.19	0.096864228	orb	4
7.55E-06	0.395009159	0.407	0.324	0.104275476	CG42346	4
7.94E-06	-0.380630739	0.059	0.138	0.109732114	CG42337	4
8.66E-06	-0.595038209	0.085	0.169	0.119571847	Octbeta1R	4
1.11E-05	-0.633754117	0.385	0.497	0.153521706	rut	4
1.13E-05	-0.512571731	0.061	0.138	0.156611177	CG43861	4
1.33E-05	-0.387583951	0.232	0.357	0.183129557	CG43707	4
1.68E-05	-0.591902919	0.073	0.151	0.232522899	ome	4
1.79E-05	-0.511005795	0.191	0.296	0.247797724	RyR	4
1.85E-05	0.292716156	0.539	0.461	0.255821337	CadN2	4
2.04E-05	0.411052599	0.383	0.311	0.281641619	CG11030	4
2.26E-05	-0.456495452	0.447	0.547	0.311839392	sdt	4
2.26E-05	-0.4828861	0.09	0.172	0.312733575	CG18265	4
2.31E-05	-0.45356043	0.092	0.176	0.31912302	PVRAP	4
2.38E-05	-0.515678765	0.038	0.101	0.328539162	ush	4
2.59E-05	0.382909683	0.407	0.324	0.357370807	beat-IIIc	4
2.63E-05	-0.268202493	0.936	0.895	0.363135469	mtd	4
3.40E-05	0.374460239	0.466	0.391	0.469062647	beat-VI	4
4.50E-05	-0.528931207	0.04	0.102	0.621466855	robo2	4
4.53E-05	0.654722449	0.151	0.097	0.625131057	Rfx	4
4.75E-05	-0.397234468	0.17	0.271	0.656396736	robo3	4
4.78E-05	0.443346109	0.416	0.344	0.660042333	luna	4
4.98E-05	-0.327151493	0.102	0.185	0.688158273	Pif1B	4
5.63E-05	-0.259190785	0.052	0.119	0.778301169	28SrRNA-Psi:CR45851	4
6.82E-05	-0.380009864	0.229	0.338	0.942463272	Pka-R1	4
7.21E-05	-0.31677499	0.087	0.165	0.996206646	Cad87A	4
7.34E-05	0.32360324	0.475	0.418	1	CG44838	4
7.60E-05	-0.402754145	0.203	0.305	1	CG44247	4
7.72E-05	0.571200566	0.225	0.164	1	dpr15	4
7.75E-05	-0.440622776	0.22	0.316	1	CG32700	4
7.83E-05	-0.512344803	0.052	0.115	1	Dif	4
8.31E-05	0.405966698	0.336	0.265	1	dpr13	4
8.33E-05	0.270473936	0.548	0.493	1	Ggamma1	4
8.49E-05	0.262984831	0.508	0.454	1	Galphaq	4
9.01E-05	0.306186515	0.501	0.426	1	VAChT	4
9.07E-05	-0.40622363	0.085	0.159	1	chk	4
9.31E-05	-0.590188179	0.381	0.48	1	Pka-R2	4
9.80E-05	-0.620980022	0.043	0.1	1	CG9650	4
1.04E-04	0.372513387	0.31	0.234	1	Lim1	4
1.19E-04	0.282931224	0.518	0.457	1	ctp	4
1.32E-04	-0.307826853	0.109	0.19	1	CG31808	4
1.62E-04	-0.374144862	0.066	0.131	1	sr	4
1.63E-04	-0.546209093	0.281	0.373	1	Bx	4
1.64E-04	-0.387960374	0.125	0.208	1	CG1513	4
2.01E-04	-0.347975256	0.076	0.143	1	Nak	4
2.13E-04	-0.318567368	0.064	0.128	1	P5CDh1	4
2.27E-04	-0.294783766	0.165	0.257	1	CG9171	4
2.39E-04	-0.327210405	0.139	0.225	1	CG4238	4
2.66E-04	-0.355747195	0.161	0.249	1	cora	4
3.07E-04	-0.573250047	0.184	0.27	1	hzg	4
3.38E-04	-0.2628135	0.066	0.129	1	Dlg5	4
3.41E-04	-0.392015053	0.816	0.808	1	CG42784	4
4.23E-04	0.567274281	0.113	0.071	1	RunxA	4
4.39E-04	-0.268216241	0.856	0.836	1	Syt1	4
4.57E-04	-0.377166407	0.187	0.278	1	Wnk	4
4.95E-04	-0.338205697	0.05	0.103	1	Sms	4
5.00E-04	-0.376466339	0.362	0.459	1	jus	4
5.51E-04	-0.322748814	0.123	0.197	1	Prps	4
5.67E-04	-0.256322135	0.239	0.342	1	lncRNA:CR43459	4
6.25E-04	-0.394920002	0.241	0.334	1	rhea	4
6.37E-04	-0.391558249	0.113	0.182	1	rn	4
6.53E-04	-0.303055645	0.102	0.169	1	fipi	4
6.64E-04	-0.636643087	0.215	0.294	1	Rgk1	4
6.81E-04	-0.344395927	0.234	0.33	1	corto	4
7.13E-04	0.289098359	0.494	0.452	1	fax	4
7.19E-04	-0.255018801	0.369	0.47	1	Dscam4	4
7.32E-04	-0.314812718	0.232	0.328	1	Argk	4
7.48E-04	-0.458383706	0.612	0.658	1	X11Lbeta	4
7.94E-04	0.421791339	0.196	0.146	1	beat-Va	4
8.04E-04	0.33056078	0.333	0.279	1	wake	4
8.32E-04	-0.32265095	0.111	0.18	1	kdn	4
8.34E-04	-0.319439784	0.236	0.328	1	CG32647	4
8.64E-04	-0.407954415	0.085	0.148	1	Ptip	4
8.66E-04	-0.344872896	0.296	0.397	1	CG43066	4
8.92E-04	-0.32931132	0.128	0.201	1	Pak	4
8.93E-04	0.311628532	0.291	0.23	1	Fili	4
8.93E-04	0.388109388	0.343	0.301	1	OtopLc	4
0.001040757	-0.321244347	0.409	0.509	1	Mef2	4
0.001093665	-0.321781476	0.69	0.716	1	dysc	4
0.001242879	0.272888617	0.534	0.497	1	B4	4
0.001278068	-0.312193333	0.09	0.15	1	cmpy	4
0.001332092	-0.270066983	0.08	0.138	1	Gpdh1	4
0.001416042	0.350528334	0.4	0.347	1	ab	4
0.00146155	-0.267275908	0.092	0.152	1	rdgC	4
0.001681551	-1.08593458	0.059	0.108	1	Vmat	4
0.001682233	0.405721771	0.303	0.256	1	CG13375	4
0.001684184	-0.300183837	0.144	0.216	1	bbc	4
0.001697207	-0.282654786	0.097	0.157	1	CG14186	4
0.001727016	0.373595036	0.551	0.499	1	rdgA	4
0.001743493	-0.262268675	0.274	0.367	1	igl	4
0.001831774	-0.261443649	0.832	0.821	1	dnc	4
0.002022808	-0.338017261	0.083	0.138	1	CG33639	4
0.002176551	-0.424011198	0.267	0.345	1	Calx	4
0.002264268	-0.399146082	0.584	0.615	1	CG13739	4
0.002430144	-0.355426266	0.078	0.13	1	Rgk2	4
0.002604338	-0.425771661	0.262	0.337	1	Eip93F	4
0.00264913	-0.342013672	0.217	0.294	1	spri	4
0.002866537	-0.291230666	0.239	0.324	1	CG33181	4
0.002990851	-0.314705569	0.293	0.384	1	tay	4
0.003082839	-0.382260332	0.482	0.547	1	CG11319	4
0.003093475	-0.250739634	0.09	0.145	1	CG13995	4
0.003311443	-0.306558004	0.203	0.281	1	Shawl	4
0.003461171	-0.47914418	0.189	0.264	1	CG10543	4
0.003533024	-0.268696805	0.598	0.632	1	CG42795	4
0.003636817	-0.266695714	0.27	0.362	1	CG8108	4
0.003804075	-0.258020685	0.251	0.331	1	GlcAT-P	4
0.003924039	-0.387784387	0.288	0.372	1	Mical	4
0.004018445	-0.262436074	0.487	0.555	1	CG15765	4
0.004316998	-0.260957422	0.296	0.389	1	lap	4
0.004780238	-0.286683656	0.135	0.198	1	tmod	4
0.005023314	-0.281664733	0.087	0.138	1	CG12541	4
0.005545511	-0.418542451	0.217	0.29	1	Trl	4
0.006451419	-0.264255163	0.187	0.254	1	CG32369	4
0.00661642	-0.332652242	0.059	0.1	1	CAP	4
0.006757573	0.295715622	0.298	0.257	1	CG33143	4
0.007026059	0.344019927	0.291	0.249	1	CG43373	4
0.008211571	-0.334908614	0.343	0.419	1	Nmdar2	4
0.008787754	-0.338904145	0.073	0.116	1	lncRNA:CR44320	4
0.008999755	-0.277090332	0.496	0.56	1	dpr12	4
9.73E-44	-0.918922817	0.13	0.559	1.34E-39	Nhe2	5
1.66E-36	0.631003362	0.974	0.987	2.29E-32	blot	5
8.40E-35	-1.053347199	0.226	0.592	1.16E-30	mamo	5
2.17E-32	0.769786579	0.953	0.879	3.00E-28	pros	5
4.43E-32	-0.740975909	0.142	0.502	6.12E-28	rut	5
2.38E-30	-0.732728247	0.243	0.626	3.29E-26	Gfrl	5
8.50E-30	-0.638216973	0.17	0.538	1.17E-25	nAChRalpha3	5
3.26E-29	-0.722619237	0.083	0.387	4.50E-25	Teh2	5
1.15E-28	-1.308017986	0.052	0.324	1.59E-24	Imp	5
1.71E-28	-0.427885417	0.158	0.517	2.37E-24	toc	5
3.63E-28	-0.585254329	0.094	0.401	5.01E-24	CG43066	5
5.69E-28	-0.633572544	0.545	0.879	7.85E-24	Msp300	5
5.65E-27	-0.478822434	0.179	0.543	7.81E-23	ctrip	5
1.65E-26	-0.468740618	0.175	0.528	2.27E-22	pHCl-1	5
2.24E-26	-0.655744741	0.236	0.596	3.09E-22	hth	5
5.27E-26	0.541894612	0.962	0.963	7.28E-22	IA-2	5
7.08E-26	-0.466132378	0.316	0.708	9.78E-22	28SrRNA:CR45844	5
7.68E-26	-0.653200422	0.094	0.381	1.06E-21	Dgk	5
1.62E-25	-0.33462765	0.184	0.544	2.23E-21	CG6329	5
1.76E-25	-0.473779164	0.142	0.463	2.43E-21	jus	5
2.39E-25	-0.594054597	0.375	0.776	3.31E-21	GluClalpha	5
2.85E-25	-0.474135265	0.099	0.389	3.93E-21	SNF4Agamma	5
4.51E-25	-0.551045911	0.075	0.346	6.22E-21	lncRNA:CR43459	5
5.84E-25	-0.687284981	0.068	0.33	8.07E-21	CG42346	5
5.95E-25	-0.653443904	0.08	0.351	8.22E-21	luna	5
5.95E-25	-0.449587945	0.172	0.514	8.23E-21	hwt	5
7.28E-25	-0.422848856	0.255	0.639	1.01E-20	CG42795	5
1.33E-24	-0.442388909	0.078	0.346	1.84E-20	inaE	5
2.10E-24	-0.320068205	0.111	0.406	2.90E-20	CG12531	5
2.29E-24	-0.428703233	0.101	0.386	3.17E-20	Gdap2	5
3.94E-24	-0.415586901	0.111	0.403	5.45E-20	CG14669	5
4.36E-24	-0.394111107	0.13	0.433	6.02E-20	CG33144	5
6.41E-24	-0.567362359	0.054	0.298	8.86E-20	RyR	5
1.40E-23	-0.690558867	0.075	0.332	1.93E-19	app	5
1.48E-23	-0.482063699	0.146	0.456	2.04E-19	wry	5
1.52E-23	-0.481549017	0.092	0.363	2.10E-19	Efa6	5
2.62E-23	-0.359883269	0.097	0.371	3.61E-19	Usp2	5
3.13E-23	-0.330779306	0.101	0.379	4.32E-19	Haspin	5
3.66E-23	-0.420165923	0.101	0.375	5.05E-19	Mical	5
4.98E-23	-1.547181822	0.064	0.293	6.88E-19	CG14989	5
5.02E-23	-0.27926003	0.16	0.482	6.93E-19	gish	5
5.67E-23	-0.398863271	0.151	0.462	7.83E-19	Slob	5
6.28E-23	-0.332311745	0.149	0.461	8.67E-19	Snoo	5
6.51E-23	-0.362562997	0.066	0.313	9.00E-19	alpha-Spec	5
7.64E-23	-0.344335749	0.078	0.333	1.06E-18	corto	5
1.48E-22	-0.296722377	0.156	0.467	2.05E-18	dikar	5
1.49E-22	-0.349709619	0.156	0.455	2.06E-18	fru	5
1.91E-22	-0.389511673	0.257	0.631	2.64E-18	pre-rRNA:CR45845	5
2.03E-22	-0.368737249	0.078	0.331	2.80E-18	Argk	5
2.14E-22	-0.340758443	0.087	0.347	2.95E-18	pigs	5
2.67E-22	-0.454316321	0.09	0.348	3.69E-18	Calx	5
2.78E-22	-0.462997724	0.111	0.385	3.84E-18	Gycbeta100B	5
2.96E-22	-0.467275195	0.078	0.327	4.09E-18	CG33181	5
4.05E-22	-0.386888455	0.083	0.335	5.59E-18	GlcAT-P	5
6.60E-22	-0.283847673	0.2	0.544	9.12E-18	unc80	5
7.25E-22	-0.47999873	0.059	0.292	1.00E-17	na	5
8.49E-22	-0.305220224	0.16	0.467	1.17E-17	scrib	5
1.02E-21	-0.282864235	0.175	0.497	1.41E-17	larp	5
1.52E-21	-0.520699013	0.047	0.268	2.11E-17	Dyb	5
1.61E-21	-0.30795748	0.12	0.398	2.22E-17	ths	5
1.79E-21	-0.31650008	0.203	0.537	2.47E-17	nwk	5
1.92E-21	-0.711280213	0.064	0.295	2.66E-17	rgn	5
2.17E-21	-0.382051333	0.248	0.608	2.99E-17	CG32432	5
2.23E-21	-0.389577286	0.064	0.297	3.08E-17	fwe	5
2.63E-21	-0.266756581	0.097	0.355	3.64E-17	Vha44	5
2.89E-21	-0.261175932	0.196	0.53	4.00E-17	CG34401	5
3.06E-21	-0.433456159	0.8	0.959	4.23E-17	para	5
3.84E-21	-0.345908429	0.083	0.329	5.30E-17	CG1090	5
5.42E-21	-0.298784238	0.205	0.541	7.49E-17	Eip63E	5
5.79E-21	-0.993687492	0.026	0.223	8.00E-17	Pzl	5
6.02E-21	-0.311013206	0.101	0.36	8.31E-17	CG42324	5
7.38E-21	-0.28066259	0.092	0.343	1.02E-16	Dg	5
7.50E-21	-0.497064374	0.12	0.387	1.04E-16	CG42594	5
1.22E-20	-0.436648864	0.108	0.366	1.68E-16	CG34370	5
1.33E-20	-0.391914626	0.17	0.465	1.84E-16	dpr6	5
1.85E-20	-0.436201834	0.101	0.353	2.56E-16	Tl	5
1.88E-20	-0.550330117	0.104	0.353	2.60E-16	ab	5
2.19E-20	-0.302420321	0.075	0.31	3.03E-16	Nc73EF	5
2.59E-20	-0.277828557	0.08	0.318	3.57E-16	Shal	5
3.07E-20	-0.418314994	0.071	0.3	4.24E-16	Camta	5
3.72E-20	-0.434676534	0.132	0.403	5.15E-16	Mp	5
3.97E-20	-0.420165982	0.132	0.399	5.49E-16	eys	5
4.78E-20	-0.564562578	0.057	0.272	6.60E-16	Cda5	5
5.49E-20	-0.808483003	0.073	0.297	7.58E-16	Rgk1	5
5.57E-20	-0.287593666	0.071	0.298	7.70E-16	CG9813	5
5.84E-20	-0.596173173	0.297	0.649	8.06E-16	nAChRalpha7	5
7.15E-20	-1.558903007	0.031	0.221	9.87E-16	Gad1	5
8.41E-20	-0.393960087	0.158	0.441	1.16E-15	side-II	5
8.90E-20	-0.318597902	0.061	0.279	1.23E-15	CG5065	5
1.27E-19	-0.626402919	0.026	0.214	1.76E-15	Zir	5
1.32E-19	-0.387486584	0.116	0.369	1.82E-15	CG4341	5
1.48E-19	-0.435389448	0.238	0.557	2.04E-15	SKIP	5
1.70E-19	-0.469676484	0.521	0.856	2.35E-15	cpx	5
2.25E-19	-0.293142547	0.146	0.424	3.11E-15	CG34384	5
2.65E-19	-0.342690035	0.061	0.276	3.66E-15	CG12054	5
2.67E-19	-0.333476981	0.255	0.608	3.70E-15	nAChRalpha1	5
3.52E-19	-0.402738375	0.083	0.311	4.86E-15	mAChR-A	5
3.72E-19	-0.698515929	0.04	0.235	5.14E-15	RanBPM	5
4.82E-19	-1.118870127	0.007	0.174	6.66E-15	CG18265	5
4.94E-19	-1.065654973	0.04	0.233	6.82E-15	ct	5
5.42E-19	-0.350386302	0.073	0.294	7.48E-15	Svil	5
7.67E-19	-0.320462706	0.099	0.337	1.06E-14	rhea	5
9.98E-19	-1.56999559	0.057	0.253	1.38E-14	DIP-lambda	5
1.21E-18	-0.310633195	0.116	0.364	1.68E-14	CG13743	5
1.23E-18	-0.27106782	0.059	0.266	1.69E-14	NaPi-III	5
1.30E-18	-0.30822182	0.083	0.306	1.80E-14	Octbeta3R	5
1.31E-18	-0.428475306	0.106	0.345	1.81E-14	beat-Ib	5
1.47E-18	-0.491640576	0.472	0.844	2.04E-14	Syt1	5
1.48E-18	-0.393933659	0.132	0.388	2.05E-14	tinc	5
1.50E-18	-0.584683182	0.033	0.218	2.07E-14	CG31522	5
1.80E-18	-0.327607797	0.054	0.256	2.49E-14	CG32085	5
2.15E-18	-0.477013313	0.024	0.2	2.97E-14	pre-rRNA:CR45856	5
2.43E-18	-0.639738497	0.014	0.182	3.36E-14	CG32373	5
2.89E-18	-0.52957037	0.08	0.296	3.99E-14	CG4577	5
3.08E-18	-0.577966576	0.08	0.296	4.26E-14	Ccn	5
3.11E-18	-0.472885226	0.085	0.306	4.29E-14	dpr10	5
3.28E-18	-0.357207905	0.052	0.25	4.53E-14	HERC2	5
3.44E-18	-0.378078284	0.054	0.254	4.75E-14	CG8671	5
3.44E-18	-0.327808194	0.309	0.679	4.76E-14	Ih	5
4.88E-18	-0.514646311	0.04	0.227	6.74E-14	CG4238	5
5.14E-18	-0.261183475	0.066	0.274	7.10E-14	CG42788	5
5.85E-18	-0.270334042	0.057	0.256	8.08E-14	bves	5
7.28E-18	-0.257300161	0.116	0.357	1.01E-13	mspo	5
7.39E-18	-0.320087935	0.054	0.251	1.02E-13	GlyT	5
8.36E-18	-0.419909045	0.144	0.399	1.16E-13	Octalpha2R	5
9.46E-18	-0.252036431	0.061	0.263	1.31E-13	capu	5
9.59E-18	-0.453377451	0.09	0.31	1.32E-13	CG4168	5
1.06E-17	-0.275007809	0.075	0.286	1.46E-13	kek1	5
1.11E-17	-0.377615408	0.156	0.417	1.53E-13	CG44422	5
1.35E-17	-0.479215838	0.078	0.287	1.86E-13	pyd	5
1.64E-17	-0.267812245	0.064	0.265	2.27E-13	PIP4K	5
2.13E-17	-0.382373967	0.061	0.259	2.94E-13	CG9171	5
2.15E-17	-0.383532755	0.116	0.349	2.97E-13	CG32521	5
2.27E-17	-0.266251158	0.08	0.292	3.13E-13	cno	5
2.34E-17	-0.353948259	0.052	0.243	3.24E-13	GramD1B	5
2.74E-17	-0.390690855	0.075	0.283	3.79E-13	CG42524	5
4.33E-17	-0.2866666	0.052	0.241	5.98E-13	lncRNA:CR46481	5
4.34E-17	-0.563352564	0.491	0.814	6.00E-13	CG42784	5
4.76E-17	-0.99150991	0.014	0.171	6.57E-13	fipi	5
5.04E-17	-0.351731056	0.042	0.223	6.97E-13	Akap200	5
5.51E-17	-0.750497908	0.04	0.217	7.62E-13	CG32982	5
5.78E-17	-0.382137297	0.057	0.247	7.98E-13	CG5890	5
6.54E-17	-0.252005116	0.083	0.292	9.04E-13	Trl	5
6.69E-17	-0.591068409	0.038	0.213	9.24E-13	atms	5
7.01E-17	-0.641470845	0.057	0.245	9.69E-13	lncRNA:CR46006	5
1.51E-16	-0.695212936	0.307	0.599	2.08E-12	mbl	5
2.09E-16	-0.534826016	0.149	0.389	2.89E-12	Mmp2	5
2.10E-16	-0.351682216	0.179	0.441	2.90E-12	lncRNA:CR44997	5
2.23E-16	-0.271034459	0.054	0.239	3.08E-12	DOR	5
3.24E-16	-0.278390875	0.045	0.22	4.48E-12	CG15312	5
3.48E-16	-0.417190914	0.04	0.212	4.81E-12	sbm	5
3.62E-16	-0.289030361	0.047	0.225	5.00E-12	CG3556	5
3.80E-16	-0.577271053	0.031	0.194	5.25E-12	CG43078	5
3.87E-16	-0.333458501	0.196	0.466	5.34E-12	CG34353	5
3.92E-16	-0.283776305	0.038	0.207	5.41E-12	side-VII	5
3.98E-16	-0.272893769	0.066	0.257	5.50E-12	CG32369	5
4.72E-16	-0.461398977	0.031	0.193	6.52E-12	RasGAP1	5
4.72E-16	-0.521950455	0.042	0.214	6.52E-12	CG42674	5
6.37E-16	-0.524990172	0.052	0.229	8.80E-12	Dop1R2	5
7.71E-16	-0.448622161	0.085	0.285	1.07E-11	beat-Ic	5
8.06E-16	-0.409720201	0.63	0.901	1.11E-11	mtd	5
1.22E-15	-0.37434387	0.026	0.182	1.69E-11	kdn	5
1.44E-15	-0.425041777	0.042	0.211	1.98E-11	MCU	5
1.53E-15	-0.274213009	0.04	0.206	2.11E-11	Vha26	5
1.75E-15	-0.302368607	0.123	0.346	2.42E-11	Fas2	5
1.78E-15	-0.322542579	0.094	0.298	2.46E-11	beat-IIa	5
1.84E-15	-0.265727027	0.05	0.222	2.54E-11	tud	5
2.33E-15	-0.429403563	0.031	0.188	3.22E-11	CG1578	5
2.52E-15	-0.258629632	0.139	0.372	3.49E-11	Sema2b	5
2.57E-15	-0.621252027	0.014	0.157	3.55E-11	Asap	5
2.71E-15	-0.460242337	0.033	0.191	3.75E-11	CG14853	5
3.04E-15	-0.28628913	0.068	0.253	4.20E-11	CG9932	5
3.97E-15	-0.522230141	0.031	0.186	5.48E-11	ATP8B	5
4.20E-15	-0.590738551	0.021	0.168	5.80E-11	CG7378	5
4.61E-15	-0.437286537	0.429	0.733	6.37E-11	CG45263	5
5.39E-15	-0.276635029	0.05	0.218	7.44E-11	bbc	5
5.42E-15	-0.282773721	0.04	0.202	7.49E-11	dpr4	5
6.64E-15	-0.265835378	0.066	0.246	9.17E-11	dally	5
6.74E-15	-0.282125775	0.042	0.205	9.31E-11	g	5
7.32E-15	-0.304799815	0.175	0.422	1.01E-10	side-VIII	5
7.71E-15	-0.590959896	0.035	0.191	1.06E-10	orb	5
9.66E-15	-0.259689041	0.042	0.204	1.34E-10	CG34126	5
1.01E-14	-0.263187388	0.12	0.334	1.40E-10	dpr1	5
1.05E-14	-0.352368974	0.033	0.186	1.45E-10	ATPsynC	5
1.35E-14	-0.286539509	0.061	0.235	1.86E-10	CG31690	5
1.36E-14	-0.28101673	0.061	0.235	1.88E-10	dpr3	5
1.43E-14	-0.300407852	0.08	0.266	1.98E-10	CG10543	5
1.53E-14	-0.48713503	0.038	0.193	2.12E-10	CG8861	5
1.81E-14	-0.843707504	0.019	0.158	2.50E-10	bab2	5
1.88E-14	-0.34559177	0.033	0.184	2.60E-10	Amph	5
2.32E-14	-0.438041576	0.071	0.248	3.20E-10	CG14431	5
2.46E-14	-0.303358793	0.05	0.212	3.39E-10	Xrp1	5
2.54E-14	-0.535543679	0.007	0.135	3.51E-10	28SrRNA-Psi:CR40596	5
2.95E-14	-0.391906905	0.031	0.178	4.07E-10	CG31678	5
3.00E-14	-0.492660027	0.059	0.226	4.14E-10	rdo	5
3.06E-14	-0.552825329	0.078	0.254	4.23E-10	zfh2	5
3.48E-14	-0.374907107	0.064	0.235	4.80E-10	Fili	5
3.56E-14	-0.4078266	0.021	0.161	4.92E-10	chk	5
3.64E-14	-0.744425022	0.007	0.134	5.03E-10	Usp32	5
4.71E-14	-0.2599948	0.285	0.613	6.51E-10	cic	5
4.90E-14	-0.689387759	0.019	0.155	6.77E-10	Rgk3	5
5.83E-14	-0.388285593	0.031	0.176	8.05E-10	CG14042	5
6.06E-14	-0.311108598	0.031	0.176	8.38E-10	CG16974	5
6.14E-14	-0.586665598	0.012	0.141	8.48E-10	Zn72D	5
6.15E-14	-0.273672001	0.035	0.184	8.49E-10	CG10737	5
7.48E-14	-0.289615783	0.04	0.192	1.03E-09	dpr2	5
8.11E-14	-0.348049295	0.038	0.187	1.12E-09	Pal2	5
9.18E-14	-0.57651516	0.012	0.139	1.27E-09	Gpdh1	5
9.20E-14	-0.374192358	0.038	0.187	1.27E-09	Pif1B	5
9.38E-14	-0.610283145	0.033	0.177	1.30E-09	PVRAP	5
1.00E-13	-0.341663426	0.033	0.178	1.39E-09	CG46315	5
1.01E-13	-0.510014985	0.021	0.157	1.40E-09	CG42700	5
1.03E-13	-0.381722826	0.024	0.161	1.43E-09	sw	5
1.33E-13	-0.356329166	0.024	0.16	1.84E-09	CG7990	5
1.39E-13	-0.7196023	0.002	0.12	1.92E-09	28SrRNA-Psi:CR45851	5
1.44E-13	-0.763162985	0.059	0.216	1.98E-09	CG14459	5
2.11E-13	0.522270486	0.861	0.886	2.91E-09	bru3	5
2.17E-13	-0.497334902	0.031	0.171	2.99E-09	Octbeta1R	5
2.67E-13	-0.274451331	0.033	0.174	3.69E-09	Sam-S	5
3.42E-13	-0.260619508	0.389	0.752	4.72E-09	CG10077	5
3.53E-13	-0.3296948	0.031	0.169	4.88E-09	Rilpl	5
3.77E-13	-1.001116	0.026	0.159	5.21E-09	bab1	5
3.90E-13	-0.254066131	0.335	0.651	5.39E-09	CG42750	5
4.50E-13	-0.848810756	0.028	0.163	6.22E-09	dac	5
5.46E-13	-0.305778545	0.104	0.289	7.54E-09	DIP-gamma	5
6.86E-13	-0.577548281	0.014	0.136	9.48E-09	CG8726	5
1.01E-12	-0.260052823	0.031	0.165	1.40E-08	p130CAS	5
1.12E-12	-0.391968887	0.274	0.521	1.55E-08	lovit	5
1.18E-12	-0.346947423	0.127	0.319	1.63E-08	toy	5
1.23E-12	-0.605508555	0.009	0.125	1.70E-08	VGAT	5
1.54E-12	-0.294198558	0.033	0.167	2.12E-08	cact	5
1.59E-12	-0.267325267	0.05	0.196	2.20E-08	Oamb	5
1.78E-12	-0.345095421	0.024	0.15	2.46E-08	TTLL4A	5
2.23E-12	-0.287451346	0.047	0.19	3.09E-08	mAChR-B	5
2.36E-12	-0.383282188	0.061	0.213	3.26E-08	CG30158	5
3.88E-12	-0.351746541	0.035	0.168	5.36E-08	CG6154	5
5.21E-12	0.273021885	0.208	0.474	7.20E-08	hiw	5
5.34E-12	-0.341812084	0.028	0.154	7.38E-08	lva	5
5.66E-12	-0.385379672	0.028	0.154	7.82E-08	oaf	5
5.70E-12	-0.275144127	0.026	0.15	7.87E-08	Mgat2	5
5.98E-12	-0.351993658	0.026	0.15	8.26E-08	beat-Va	5
7.53E-12	-0.266299571	0.026	0.149	1.04E-07	Men-b	5
7.57E-12	-0.388967836	0.024	0.144	1.05E-07	nuf	5
9.24E-12	-0.320184792	0.024	0.144	1.28E-07	5-HT1B	5
1.03E-11	0.256819102	0.17	0.399	1.42E-07	pAbp	5
1.30E-11	-0.389199601	0.014	0.125	1.80E-07	Bsg25D	5
[truncated: 47,136 more rows]
