# Supplementary material for: Single nuclei RNA-sequencing of adult brain neurons derived from type 2 neuroblasts reveals transcriptional complexity in the insect central complex
Source: eLife. 2025 May 15;14:RP105896. doi: 10.7554/eLife.105896 (PMC12081001; doi:10.7554/eLife.105896)
Supplement: Supplementary file 8. [file elife-105896-supp8.csv]

avg_log2FC	pct.1	pct.2	p_val_adj	cluster	gene
3.719811937	0.011	0.002	6.08E-07	0	CG1544
3.718655895	0.015	0.003	7.02E-13	0	pippin
3.712963422	0.014	0.003	1.34E-09	0	by
3.608020265	0.017	0.003	6.97E-12	0	Acsx3
3.590657422	0.025	0.004	2.30E-27	0	rumpel
3.518536494	0.032	0.006	3.89E-30	0	osy
3.49560927	0.071	0.009	4.20E-106	0	kumpel
3.315300047	0.065	0.014	1.19E-50	0	tal-1A
3.201690717	0.019	0.005	6.74E-10	0	e
3.165634514	0.025	0.005	2.68E-18	0	Galphai
2.805417373	0.011	0.002	1.23E-05	2	1360{}1162
2.363569251	0.011	0.003	0.00037	2	HB{}1183
2.324114669	0.011	0.003	0.000258	2	Quasimodo{}RR42631
2.298077118	0.016	0.004	4.79E-06	2	so
2.266113905	0.02	0.005	7.81E-08	2	Gsc
2.195512754	0.202	0.062	5.48E-85	2	acj6
2.052352172	0.025	0.007	4.03E-08	2	INE-1{}3470
2.034166426	0.033	0.007	7.92E-22	2	nompB
2.006932219	0.018	0.005	2.96E-06	2	Doc{}RR48385
1.976618345	0.031	0.01	1.31E-08	2	eya
4.586808925	0.008	0.019	1	3	Ms
2.276634202	0.038	0.06	1	3	CG4829
2.271076545	0.375	0.271	2.10E-40	3	Msr-110
2.203205901	0.014	0.029	1	3	Apt1
2.127761175	0.005	0.014	1	3	Rtel1
2.032709956	0.006	0.016	1	3	Arl5
2.030782323	0.011	0.025	1	3	Rpt1
2.006969795	0.007	0.018	1	3	NKCC
1.98682273	0.007	0.017	1	3	Hpr1
1.9343134	0.005	0.014	1	3	Srp68
4.004629122	0.011	0.003	0.016860747	4	CG15890
3.986315334	0.01	0.004	1	4	CG15611
3.961192173	0.013	0.004	0.213445621	4	h
3.925221622	0.046	0.01	5.09E-27	4	kumpel
3.894138194	0.011	0.003	1	4	Syx4
3.886163406	0.01	0.002	0.026480834	4	Quasimodo{}3987
3.854871549	0.013	0.004	0.006851935	4	CG16700
3.830357546	0.068	0.019	2.25E-28	4	fng
3.825843259	0.051	0.016	4.82E-17	4	ClC-a
3.756016114	0.012	0.003	0.003359066	4	Chsy
3.103887893	0.013	0.005	1	5	CG32755
2.511767723	0.01	0.004	1	5	CG10674
2.280980884	0.045	0.024	0.551930863	5	opa
2.121123015	0.011	0.004	1	5	CG42507
1.688267907	0.351	0.222	9.28E-32	5	bi
1.166032808	0.078	0.04	4.62E-05	5	lncRNA:noe
1.124538695	0.024	0.044	1	5	CG5281
1.017327295	0.079	0.053	1	5	Picot
1.007019541	0.02	0.038	1	5	CG32544
1.005360832	0.062	0.108	0.958712694	5	spab
4.732077505	0.166	0.013	0	6	slp2
4.265030356	0.341	0.042	0	6	sim
3.676164993	0.06	0.008	9.71E-59	6	slp1
3.46088772	0.427	0.083	0	6	ap
3.199958728	0.397	0.092	4.52E-249	6	scro
3.159773401	0.413	0.113	7.76E-213	6	Vsx2
2.909323784	0.379	0.111	2.56E-171	6	Vsx1
2.901337473	0.018	0.006	0.004505691	6	FBti0020372
2.219185512	0.019	0.008	1	6	SP1029
2.077466864	0.224	0.117	7.95E-28	6	CG1504
1.867009495	0.012	0.028	1	7	lncRNA:CR45082
1.682294459	0.012	0.031	1	7	asRNA:CR44031
1.681074749	0.007	0.025	1	7	cpb
1.614834087	0.012	0.031	1	7	CG32100
1.582150114	0.012	0.034	1	7	CG4375
1.573815086	0.004	0.022	1	7	flip
1.565080459	0.005	0.017	1	7	CG44158
1.553562648	0.01	0.03	1	7	F{}3251
1.494152478	0.014	0.034	1	7	CG11504
1.476225082	0.004	0.018	1	7	Vti1a
3.021876487	0.022	0.005	1.07E-06	12	ect
2.717688914	0.074	0.007	3.00E-84	12	dsf
2.607261402	0.012	0.001	3.90E-12	12	transib2{}6601
2.60532171	0.024	0.003	9.37E-23	12	Gr64a
2.604620579	0.44	0.06	0	12	acj6
2.554298343	0.012	0.001	4.33E-10	12	Rt1c{}5067
2.536612648	0.129	0.015	2.28E-129	12	slou
2.447728226	0.046	0.005	8.04E-50	12	Gsc
2.445722931	0.124	0.019	4.61E-89	12	Ptx1
2.343356788	0.012	0.001	4.68E-11	12	CG1924
3.472486518	0.011	0	5.12E-35	13	CG34041
2.659826017	0.024	0.001	5.81E-58	13	CG40198
2.633982059	0.019	0.002	1.18E-23	13	CG17010
2.592197371	0.046	0.003	2.43E-95	13	CG33098
2.520523314	0.558	0.047	0	13	bru2
2.504217996	0.015	0.002	7.77E-13	13	CG11164
2.306471946	0.019	0.003	9.63E-10	13	INE-1{}3381
2.295719362	0.041	0.004	6.65E-45	13	CG11406
2.278992413	0.029	0.004	4.49E-23	13	lncRNA:CR44597
2.268239059	0.035	0.004	3.29E-31	13	so
3.722250174	0.012	0.001	3.37E-11	14	RR48391-transposable-element
3.671933556	0.011	0.001	6.63E-08	14	CG33502
3.395789205	0.011	0.001	3.04E-10	14	CR41454
3.374553182	0.043	0.007	3.28E-24	14	Hsp67Bc
3.373372906	0.011	0.001	2.62E-08	14	CR45498
3.350052636	0.018	0.003	4.15E-09	14	CG18853
3.290829518	0.011	0.002	6.56E-05	14	2-Sep
3.282625401	0.012	0.002	0.001612876	14	FBti0019092
3.279140899	0.011	0.003	0.592130299	14	CG4329
3.250723644	0.012	0.002	2.10E-06	14	Sdic2
5.833134263	0.623	0.026	0	15	Sp1
5.245861132	0.132	0.005	0	15	btd
4.338612334	0.387	0.036	0	15	Dll
3.155321243	0.464	0.082	6.57E-296	15	fd102C
3.038455875	0.098	0.02	7.42E-43	15	Cht6
2.963165248	0.359	0.066	5.36E-207	15	trh
2.938748247	0.129	0.025	1.64E-61	15	hbn
2.904268965	0.014	0.004	0.199677435	15	CG12880
2.873004304	0.017	0.004	0.017029296	15	HB{}1535
2.699589354	0.01	0.002	0.179504147	15	lncRNA:CR43166
1.798027933	0.012	0.029	1	18	CG2145
1.75615118	0.012	0.032	1	18	FBti0061312
1.582440929	0.052	0.09	1	18	CG43954
1.503785895	0.012	0.03	1	18	Rat1
1.476150207	0.019	0.043	1	18	G2{}1640
1.460462816	0.013	0.032	1	18	Serinc
1.459478642	0.013	0.032	1	18	Ppr-Y
1.450919994	0.007	0.025	1	18	Dcp-1
1.433687912	0.015	0.035	1	18	key
1.416655695	0.019	0.047	1	18	brk
4.539344096	0.016	0.001	3.25E-18	19	CG13407
4.49156771	0.211	0.016	4.85E-297	19	D
4.121217544	0.644	0.066	0	19	Sox21b
3.689411454	0.091	0.013	3.26E-61	19	Dhc36C
3.101606504	0.256	0.056	2.90E-110	19	tim
3.038814196	0.012	0.004	1	19	invader3{}440
2.978392728	0.214	0.043	2.02E-99	19	Dbx
2.960391012	0.058	0.014	1.05E-17	19	Fer2
2.759805056	0.013	0.003	0.297937413	19	Fatp3
2.746282103	0.118	0.023	4.73E-52	19	opa
2.793825269	0.011	0.001	8.95E-08	20	Rbp4
2.70361535	0.035	0.012	0.008957237	20	FBti0020099
2.56079445	0.011	0.002	0.001464288	20	297{}1269
2.529130812	0.011	0.002	0.021501881	20	lncRNA:CR44203
2.509195163	0.014	0.003	0.004171161	20	Rt1b{}627
2.414249521	0.024	0.004	1.63E-10	20	uif
2.401895081	0.011	0.002	0.000545	20	FBti0019715
2.226062475	0.011	0.002	0.069614744	20	RR50515-transposable-element
2.214975895	0.021	0.003	1.91E-09	20	CG46318
2.211897848	0.015	0.003	0.001617534	20	1360{}6347
3.177660188	0.109	0.012	7.99E-95	21	sens-2
2.948638016	0.401	0.084	6.42E-192	21	fd102C
2.793525596	0.02	0.004	4.78E-05	21	FBti0019405
2.778805236	0.023	0.006	0.001061244	21	RR48341-transposable-element
2.752744644	0.026	0.006	1.11E-06	21	FBti0018967
2.717160279	0.023	0.008	0.762814282	21	CG14721
2.624394766	0.211	0.053	7.24E-70	21	salm
2.605474632	0.028	0.007	6.20E-06	21	FBti0019568
2.547635603	0.012	0.003	1	21	CG2021
2.543424092	0.011	0.003	1	21	CG10050
4.864388209	0.01	0.001	1.83E-08	24	CG13877
4.466521947	0.01	0.001	0.00051	24	CR7448
4.268704804	0.01	0.001	4.26E-06	24	CG44194
3.975115042	0.015	0.002	2.96E-08	24	Sdic3
3.907255672	0.015	0.004	0.350977763	24	CG42554
3.781282277	0.012	0.002	0.000197	24	CR42722
3.76446688	0.01	0.002	1	24	euc
3.756897538	0.02	0.002	2.32E-12	24	CG46321
3.736571331	0.012	0.002	0.003052159	24	CG46302
3.670864173	0.013	0.005	1	24	CG31126
6.183141501	0.012	0	7.05E-59	25	transib2{}6603
3.946593828	0.015	0.001	6.35E-17	25	transib2{}6601
3.943776729	0.015	0.001	1.96E-23	25	lncRNA:CR45174
3.709481542	0.101	0.006	4.87E-159	25	Dfd
3.244102469	0.015	0.001	3.32E-16	25	CG45045
3.210414768	0.01	0.001	1.55E-07	25	1360{}6423
3.203543578	0.136	0.018	1.15E-90	25	pb
3.12740441	0.01	0.001	8.40E-12	25	janB
3.119361649	0.015	0.001	9.06E-14	25	TpnC4
3.118474603	0.042	0.003	3.22E-53	25	lncRNA:CR45471
4.623080882	0.031	0.001	1.18E-57	27	CG17010
4.148742967	0.054	0.003	1.25E-104	27	CG33098
4.062917086	0.029	0.001	6.22E-68	27	CG40198
3.695606357	0.643	0.048	0	27	bru2
3.604553652	0.024	0.001	5.13E-54	27	PH4alphaMP
3.423162016	0.031	0.002	5.82E-48	27	CG15539
3.314057937	0.02	0.001	2.92E-26	27	GstD11
3.243470295	0.049	0.004	5.74E-53	27	CG11406
3.149433586	0.077	0.007	4.57E-81	27	TTLL3A
3.076604443	0.01	0.001	2.43E-08	27	Gr47a
1.507556069	0.013	0.036	1	29	ThrRS
1.474836546	0.009	0.028	1	29	lic
1.444570046	0.031	0.065	1	29	lncRNA:CR45533
1.439075608	0.015	0.037	1	29	rod
1.436522634	0.013	0.035	1	29	Hmt-1
1.389788741	0.009	0.032	1	29	RpL35A
1.354187219	0.018	0.042	1	29	TfIIA-L
1.344603624	0.015	0.04	1	29	CG11241
1.342148149	0.015	0.048	1	29	GckIII
1.330558644	0.013	0.039	1	29	scramb2
3.882542735	0.013	0.004	1	30	CG13287
3.583094144	0.015	0.003	0.018972757	30	asRNA:CR45621
2.49187652	0.013	0.004	1	30	CG46318
2.038726676	0.02	0.008	1	30	mesh
1.912378032	0.02	0.008	1	30	CG46467
1.769056049	0.165	0.104	0.001006249	30	TfAP-2
1.259190655	0.401	0.239	1.02E-21	30	CG43689
1.071748334	0.002	0.017	1	30	SmD2
0.851245786	0.007	0.027	1	30	CG6231
0.816448576	0.028	0.066	1	30	Tehao
5.04724306	0.031	0.001	4.02E-66	31	CG17278
4.604674494	0.507	0.023	0	31	lz
4.410280641	0.015	0.001	1.25E-27	31	Gr21a
3.62497861	0.013	0.003	0.369395146	31	CG33475
3.286997317	0.024	0.003	5.54E-14	31	CG7236
3.281315946	0.106	0.011	1.16E-82	31	CG31869
3.196948508	0.017	0.003	2.50E-05	31	CG7131
3.17186615	0.022	0.003	2.28E-10	31	cola
3.142480478	0.033	0.006	1.67E-10	31	CG31077
3.023026057	0.137	0.021	2.65E-70	31	ru
3.764563343	0.011	0.001	6.81E-08	32	upd3
3.663428547	0.013	0.001	1.60E-16	32	INE-1{}2703
3.102283606	0.011	0.001	1.78E-13	32	lncRNA:CR45184
3.051310183	0.024	0.002	2.43E-26	32	nerfin-1
2.674554301	0.09	0.013	5.83E-50	32	CG4766
2.628243387	0.011	0.001	1.36E-05	32	pre-mod(mdg4)-AA
2.555490345	0.015	0.003	0.01168888	32	F{}RR48314
2.508882742	0.019	0.004	0.000268	32	insv
2.469600445	0.011	0.002	0.864857193	32	CG32856
2.44211736	0.021	0.003	2.92E-08	32	1360{}6347
2.974442224	0.139	0.073	1.76E-06	33	Sox21b
2.927718207	0.052	0.024	0.609891656	33	opa
1.506100288	0.027	0.059	1	33	Cnx14D
1.354036361	0.019	0.049	1	33	CG15814
1.350657691	0.048	0.084	1	33	CG13229
1.267270375	0.029	0.057	1	33	dia
1.248220309	0.017	0.043	1	33	Cand1
1.22623845	0.013	0.036	1	33	pdgy
1.223540783	0.021	0.05	1	33	CG8248
1.221247686	0.015	0.042	1	33	Spec2
6.849859174	0.089	0.001	0	34	Cad74A
4.713859334	0.72	0.029	0	34	CG18599
4.529119534	0.01	0	4.54E-25	34	CG31933
4.376433138	0.014	0.001	1.80E-19	34	c-cup
4.265842698	0.058	0.003	1.97E-103	34	CG9582
4.025242374	0.85	0.076	0	34	disco-r
4.01943762	0.019	0.002	2.74E-11	34	Ldh
3.895081954	0.777	0.064	0	34	tey
3.829436149	0.874	0.106	0	34	ey
3.812563086	0.301	0.02	0	34	disco
1.790193366	0.024	0.052	1	36	Ube4B
1.757422124	0.012	0.033	1	36	CG30491
1.624484946	0.028	0.062	1	36	CSN7
1.617484092	0.034	0.069	1	36	lncRNA:CR45237
1.580600792	0.012	0.033	1	36	CG6678
1.576781871	0.026	0.055	1	36	Csgalnact
1.541274552	0.008	0.029	1	36	YL-1
1.537868415	0.02	0.049	1	36	PIG-T
1.524129084	0.02	0.047	1	36	Agps
1.511260179	0.022	0.056	1	36	asRNA:CR45629
5.445809215	0.555	0.047	0	38	Wnt4
4.690617193	0.025	0.001	1.47E-37	38	lncRNA:CR44914
4.13801595	0.107	0.016	2.46E-50	38	run
4.086795987	0.011	0.001	6.30E-06	38	ppk26
3.883588514	0.011	0.003	1	38	Pdh
3.516817687	0.042	0.008	9.59E-13	38	CG14086
3.401758476	0.021	0.005	0.01322956	38	CG34325
3.388433548	0.172	0.034	1.40E-57	38	Grd
3.204266387	0.046	0.012	7.77E-07	38	CG33278
3.154058341	0.019	0.006	1	38	FBti0061669
4.863969363	0.04	0.002	1.05E-67	39	nerfin-1
4.34555357	0.064	0.004	1.93E-68	39	CG2556
4.273558349	0.02	0.001	5.04E-31	39	FBti0060764
3.995979818	0.286	0.014	0	39	tj
3.88601386	0.011	0.001	9.73E-07	39	FBti0064041
3.806922792	0.177	0.012	6.37E-201	39	CG4766
3.676908814	0.033	0.002	1.25E-32	39	lncRNA:CR45123
3.498081287	0.055	0.005	3.66E-43	39	FBti0063565
3.46356928	0.308	0.025	4.03E-290	39	mab-21
3.451834226	0.45	0.051	0	39	salm
8.619129073	0.011	0	2.08E-72	40	FBti0020233
8.10708915	0.011	0	7.53E-64	40	FBti0062628
8.072224481	0.112	0.001	0	40	RYa
7.338383497	0.013	0	2.01E-50	40	1360{}6356
6.934879034	0.239	0.002	0	40	RR43685-transposable-element
6.788578288	0.152	0.002	0	40	1360{}6349
6.693069908	0.029	0	5.09E-111	40	1360{}6351
6.141570295	0.213	0.008	0	40	gypsy2{}6527
6.141374176	0.078	0.001	4.59E-276	40	1360{}6350
6.129955006	0.027	0	5.62E-100	40	baggins{}6506
9.327022935	0.013	0	9.15E-94	41	FBti0019236
5.769347474	0.011	0	6.04E-34	41	FBti0102096
5.340700049	0.011	0	1.15E-31	41	CG42488
4.950615427	0.036	0.002	6.73E-48	41	ro
4.752121861	0.027	0.001	9.57E-52	41	CR43216
4.73458604	0.018	0.001	1.25E-34	41	asRNA:CR44872
4.64716005	0.058	0.002	4.53E-115	41	FBti0102120
4.61882275	0.013	0.001	3.46E-10	41	RR48369-transposable-element
4.603419053	0.02	0.001	1.11E-22	41	FBti0062861
4.460887219	0.018	0.001	5.54E-20	41	18SrRNA:CR41548
5.094811411	0.016	0.001	1.07E-23	42	CG11263
4.262244231	0.405	0.028	0	42	ham
3.959593547	0.014	0.002	0.00345589	42	FBti0061958
3.950962705	0.014	0.001	5.94E-07	42	FBti0063276
3.828689704	0.167	0.017	2.59E-118	42	erm
3.623864558	0.014	0.002	0.053019139	42	FBti0062728
3.515097465	0.012	0.001	0.001692407	42	CG11342
3.465463658	0.012	0.002	0.16805616	42	lncRNA:CR45387
3.375922738	0.121	0.014	3.12E-73	42	Fer2
3.122470845	0.012	0.002	0.004450265	42	FBti0061235
5.183981307	0.31	0.026	1.36E-278	43	lz
4.369333096	0.102	0.016	2.02E-39	43	Mip
4.019878081	0.035	0.006	2.87E-10	43	TyrRII
3.904122752	0.012	0.004	1	43	tam
3.672770181	0.012	0.003	1	43	Nlg1
3.527466476	0.026	0.01	1	43	opus{}6552
3.45903815	0.225	0.068	1.95E-37	43	MsR2
3.396650898	0.054	0.018	0.000242	43	NetA
3.354094439	0.083	0.02	2.33E-16	43	IRSp53
3.194672601	0.118	0.037	1.47E-15	43	stg1
4.046893814	0.067	0.009	2.92E-29	45	ninaC
3.819718445	0.223	0.034	3.80E-94	45	CG18599
3.819235259	0.055	0.012	5.08E-11	45	Wnt10
3.579917199	0.362	0.081	6.85E-104	45	disco-r
3.418811473	0.065	0.023	9.95E-05	45	disco
3.381249494	0.103	0.023	3.52E-23	45	vg
3.374114359	0.094	0.033	3.70E-08	45	CG4328
3.287797918	0.084	0.032	6.62E-06	45	Lmx1a
3.153811742	0.273	0.069	2.12E-61	45	tey
2.757590656	0.283	0.113	1.39E-30	45	ey
3.967891132	0.01	0	1.47E-28	46	Cr1a{}2411
3.537055967	0.012	0.001	0.000254	46	CG13117
3.384827194	0.012	0.001	1.48E-08	46	H{}3861
3.37580735	0.01	0.001	3.87E-07	46	CG18473
3.173065287	0.598	0.048	0	46	Wnt4
3.093797682	0.01	0.001	5.86E-09	46	Tsp66A
3.062577623	0.01	0	1.01E-12	46	sphinx2
3.006686038	0.012	0.001	4.13E-09	46	Lsm10
2.920359236	0.01	0.001	0.001846126	46	Doc{}3266
2.896032533	0.012	0.002	1	46	OS9
4.42423446	0.029	0.002	8.80E-32	47	Bace
4.288200343	0.012	0.001	7.94E-14	47	CG16736
4.035902122	0.012	0.001	2.49E-08	47	CG6761
3.911794582	0.01	0.001	2.60E-05	47	FBti0019246
3.867562942	0.061	0.003	1.29E-71	47	CG13287
3.604021664	0.012	0.001	5.04E-05	47	Theg
3.514656966	0.01	0.001	0.4501951	47	vret
3.510723254	0.01	0.001	7.01E-05	47	S{}533
3.443526198	0.01	0.001	7.70E-08	47	FBti0059740
3.410503119	0.01	0.002	1	47	CG12715
6.272503895	0.01	0	2.14E-31	48	INE-1{}4705
5.115928339	0.117	0.003	6.66E-277	48	lncRNA:CR44597
5.091188817	0.058	0.001	3.69E-187	48	lncRNA:CR31781
5.07451354	0.012	0	3.54E-62	48	CG17470
4.872551339	0.01	0	4.10E-12	48	Tmhs
4.814182901	0.075	0.004	6.82E-109	48	twit
4.7256395	0.425	0.018	0	48	pdm2
4.6210742	0.012	0	9.30E-47	48	lncRNA:CR45746
4.445271421	0.019	0.001	5.39E-29	48	FBti0061031
4.406075847	0.022	0.001	8.73E-42	48	ppk13
9.498859568	0.269	0.001	0	49	lncRNA:CR43887
9.418965286	0.352	0.001	0	49	CG14892
7.472306538	0.624	0.009	0	49	CG2016
7.177208698	0.43	0.005	0	49	ort
6.102684783	0.279	0.008	0	49	CG14273
6.069653611	0.68	0.037	0	49	CG14274
6.041290131	0.847	0.042	0	49	Eaat1
5.802459754	0.558	0.028	0	49	AdoR
5.413265589	0.864	0.09	0	49	trol
5.319381755	0.01	0	1.79E-19	49	CG14246
5.722559316	0.31	0.012	0	50	CG34402
4.751710363	0.215	0.016	1.44E-200	50	Sol1
4.47157217	0.41	0.022	0	50	Ets96B
4.353503798	0.017	0.002	1.30E-07	50	CG12321
3.99388269	0.012	0.001	2.23E-05	50	CG4000
3.868989716	0.01	0.001	0.204898456	50	RpII33
3.774191364	0.051	0.006	6.72E-28	50	CG3494
3.74317762	0.554	0.05	0	50	pnt
3.370478637	0.017	0.003	0.011512252	50	CG33098
3.336699751	0.085	0.014	7.45E-29	50	Nep2
4.817227359	0.017	0.001	4.70E-22	51	flz
4.439631528	0.01	0.001	6.95E-06	51	FBti0062801
4.179591442	0.01	0.001	2.07E-05	51	CG11630
3.943622849	0.338	0.056	3.99E-136	51	tim
3.69051702	0.01	0.001	0.15787505	51	CG13457
3.639378758	0.012	0.001	0.000589	51	ase
3.612589103	0.01	0.001	0.002828759	51	1360{}1133
3.471894408	0.01	0.002	1	51	Vkor
3.440892243	0.056	0.004	3.62E-48	51	CG12964
3.378630746	0.01	0.001	0.191415641	51	mdg1{}29
5.919098686	0.01	0	2.56E-11	52	FBti0061278
5.077182321	0.403	0.015	0	52	nerfin-2
5.007995502	0.06	0.005	7.71E-46	52	CG44085
4.911030921	0.03	0.003	2.34E-21	52	CG34398
4.845790005	0.01	0.001	0.000524	52	CG12446
4.534768615	0.199	0.015	9.89E-180	52	Mip
4.450104842	0.01	0.001	0.068552811	52	CG33213
4.426409129	0.01	0.001	0.000102	52	mthl14
4.346496635	0.042	0.004	6.82E-29	52	superdeath
4.288269744	0.01	0.001	6.48E-05	52	CG31677
5.195139514	0.01	0.001	2.42E-09	53	S{}967
4.671719359	0.117	0.005	2.21E-189	53	B-H2
4.339501995	0.012	0.001	0.000194	53	natalisin
3.899208674	0.075	0.004	5.94E-92	53	B-H1
3.86981045	0.01	0.001	2.49E-05	53	CG17224
3.480373488	0.01	0.001	0.000364	53	ems
3.35041121	0.012	0.001	1.87E-10	53	lncRNA:CR43253
3.328962893	0.192	0.017	5.03E-149	53	sv
3.318623631	0.01	0.001	0.013023732	53	Cpr50Ca
3.251237739	0.012	0.002	0.229113002	53	CG33051
4.740231675	0.106	0.005	8.05E-148	54	FBti0020372
4.337198883	0.01	0.001	6.00E-08	54	sna
4.328979597	0.028	0.001	4.78E-37	54	FBti0020330
4.047106715	0.169	0.008	4.87E-237	54	slp1
3.914473468	0.013	0.001	4.61E-08	54	Dhc1
3.742377877	0.013	0.001	0.000345	54	FBti0019044
3.718041907	0.01	0.001	0.004403804	54	CG42633
3.697458458	0.262	0.014	0	54	slp2
3.602553048	0.013	0.001	2.19E-07	54	FBti0059720
3.265636581	0.013	0.003	1	54	Mtr3
4.962831343	0.01	0	4.34E-13	55	lncRNA:CR45658
4.570555658	0.01	0.001	3.29E-08	55	CG43781
4.401484278	0.021	0.001	1.35E-19	55	Oat
4.121073076	0.167	0.011	1.19E-162	55	Wnt10
3.857538099	0.018	0.001	5.40E-14	55	pre-mod(mdg4)-AB
3.855835073	0.213	0.022	1.21E-137	55	disco
3.781139606	0.013	0.002	0.030051375	55	FBti0102097
3.697501131	0.422	0.033	0	55	CG18599
3.559997951	0.103	0.009	8.65E-75	55	ninaC
3.487048865	0.028	0.004	2.42E-09	55	asRNA:CR45141
4.904164078	0.01	0.001	1.11E-05	56	sti
4.452925488	0.01	0	4.28E-24	56	NOF{}nmo-FB-NOF
4.452914811	0.013	0.001	9.47E-12	56	FBti0061265
3.729943099	0.162	0.011	6.45E-151	56	Wnt10
3.517476405	0.673	0.031	0	56	CG18599
3.488453492	0.01	0.001	0.000384	56	CG13575
3.230849478	0.01	0.001	0.032452012	56	mtTFB1
3.193840475	0.366	0.02	0	56	disco
3.136679436	0.01	0.001	1.36E-08	56	CG4984
3.038400619	0.01	0.001	0.000265	56	1360{}6423
6.570454501	0.576	0.009	0	58	CG42284
6.246261955	0.841	0.024	0	58	CG30271
5.970003501	0.656	0.014	0	58	CG30274
5.869671592	0.026	0.001	2.73E-54	58	tw
4.999345004	0.25	0.011	0	58	fz3
4.703018123	0.792	0.048	0	58	pnt
4.4874253	0.221	0.013	1.08E-252	58	CG34402
4.245576402	0.01	0	1.55E-17	58	FBti0062825
4.233427569	0.508	0.022	0	58	Ets96B
4.124154638	0.018	0.001	5.14E-20	58	CG14968
5.016568313	0.018	0.002	1.95E-10	59	CG14837
3.500334123	0.01	0.002	1	59	FBti0019295
3.410649958	0.161	0.035	1.87E-38	59	bsh
3.332178421	0.536	0.114	9.32E-165	59	tup
3.318128205	0.023	0.004	8.39E-06	59	asRNA:CR31912
3.277047568	0.01	0.003	1	59	Sbds
3.083523819	0.016	0.004	1	59	CG31957
2.684383353	0.297	0.111	3.34E-33	59	Lmpt
2.68068768	0.081	0.023	8.97E-10	59	Lgr1
2.674256768	0.026	0.004	1.63E-07	59	Klp54D
5.883552458	0.505	0.01	0	60	drm
5.302578375	0.495	0.011	0	60	odd
5.172710349	0.026	0.001	3.15E-48	60	IFT57
4.860428716	0.013	0.001	4.12E-10	60	INE-1{}2904
4.289364583	0.5	0.04	0	60	dsx
4.246519163	0.016	0.002	9.59E-07	60	1731{}3268
4.117625049	0.011	0.001	0.000227	60	Gr32a
4.094114507	0.013	0.001	2.41E-17	60	ninaG
3.880300282	0.011	0.001	0.000102	60	CG3108
3.732067618	0.011	0.001	2.45E-09	60	CG18536
4.287151875	0.228	0.021	3.21E-158	62	CG8086
3.539473508	0.011	0.002	0.890171899	62	vis
3.349678454	0.011	0.003	1	62	Sbds
3.298633593	0.011	0.002	1	62	CG17032
3.144934081	0.011	0.003	1	62	CG8891
3.026835302	0.011	0.002	0.160630948	62	lncRNA:CR45962
2.924506223	0.016	0.004	1	62	Orcokinin
2.924274519	0.032	0.012	1	62	Grip
2.83193271	0.102	0.032	5.58E-11	62	foxo
2.680369346	0.156	0.039	9.68E-28	62	Sox21a
5.849132765	0.027	0	1.13E-86	64	Mcm5
5.611874288	0.177	0.003	0	64	Poxn
5.518206118	0.133	0.005	3.34E-211	64	CG14687
5.360558436	0.073	0.002	1.03E-197	64	CG10185
5.213668107	0.332	0.006	0	64	Dr
5.119264623	0.019	0.001	1.27E-21	64	FBti0019914
4.921457356	0.011	0.001	1.32E-10	64	RR48408-transposable-element
4.776730412	0.019	0.001	8.99E-24	64	CG30053
4.751455855	0.071	0.003	4.89E-96	64	lncRNA:CR44366
4.681790578	0.011	0.001	6.32E-09	64	Ctr1C
5.908054519	0.025	0.001	2.02E-40	65	Tsp42En
5.715161342	0.014	0	2.61E-25	65	CG31371
5.092749108	0.025	0.001	4.67E-24	65	GstD11
5.031905158	0.185	0.011	1.09E-203	65	prt
5.014067884	0.011	0.001	5.71E-09	65	FBti0019300
4.830745121	0.052	0.003	1.85E-57	65	CG33098
4.68461655	0.016	0.002	4.37E-06	65	CR32745
4.516502895	0.054	0.009	1.46E-16	65	Cks85A
4.465635861	0.019	0.002	1.48E-11	65	FBti0020126
4.35366524	0.51	0.052	0	65	bru2
5.749705945	0.221	0.004	0	66	FMRFa
4.682610868	0.202	0.015	2.88E-167	66	run
4.264904438	0.481	0.054	2.19E-281	66	vn
4.234575662	0.014	0.002	0.091864471	66	Cyp4g1
4.146719094	0.011	0.001	0.009790763	66	asRNA:CR45968
4.026480454	0.098	0.012	4.06E-45	66	CG33278
3.887592291	0.014	0.004	1	66	lncRNA:CR45217
3.7958005	0.839	0.152	0	66	CG42458
3.733800728	0.011	0.003	1	66	CG33285
3.696131112	0.014	0.002	0.500100126	66	CG34001
8.127100675	0.017	0	1.14E-94	67	CG31226
4.979228042	0.03	0.002	9.39E-32	67	CG10970
4.380408354	0.011	0.001	0.002616226	67	INE-1{}5542
3.944250848	0.014	0.002	0.004843366	67	mariner2{}1523
3.916122152	0.681	0.065	0	67	trh
3.845920028	0.235	0.031	1.15E-106	67	foxo
3.796027572	0.011	0.001	1.63E-07	67	G6{}5149
3.461953324	0.061	0.009	2.18E-20	67	ImpL2
3.413750685	0.019	0.001	2.29E-19	67	Ugt301D1
3.361196825	0.249	0.034	1.36E-106	67	bsh
5.769142521	0.025	0	2.33E-85	68	asRNA:CR46269
5.724970933	0.769	0.031	0	68	CG18599
5.332418621	0.692	0.027	0	68	Lmx1a
4.63353483	0.564	0.03	0	68	CG4328
4.543458224	0.014	0.001	6.29E-16	68	CG14990
4.00427252	0.011	0.001	0.003351987	68	CG44296
3.917128852	0.331	0.021	0	68	disco
3.889204731	0.108	0.008	7.11E-94	68	bt
3.687496734	0.778	0.066	0	68	tey
3.662524722	0.097	0.008	2.80E-73	68	CG32354
4.575656866	0.011	0.001	9.19E-11	69	CG31952
3.921147093	0.051	0.003	9.27E-55	69	asRNA:CR45621
3.905984177	0.017	0.001	2.37E-11	69	FBti0063603
3.888287344	0.017	0.001	1.18E-10	69	lncRNA:CR44613
3.848734411	0.023	0.001	9.16E-25	69	CG32237
3.791964831	0.011	0.001	0.008814604	69	asRNA:CR43723
3.787603391	0.586	0.047	0	69	Drgx
3.775580167	0.011	0.001	3.10E-11	69	FBti0063550
3.713059677	0.011	0	1.76E-13	69	FBti0061278
3.62471401	0.014	0.002	6.14E-05	69	FBti0062731
10.14814186	0.014	0	9.64E-93	70	CG6870
8.197102588	0.011	0	3.39E-51	70	asRNA:CR45046
8.045715167	0.017	0	4.67E-51	70	Ttc30
7.925402461	0.014	0	1.86E-32	70	Cyp309a2
7.51977329	0.02	0.001	1.06E-33	70	CG7470
7.448220423	0.037	0.001	3.98E-104	70	CG8665
7.331493774	0.011	0	1.18E-20	70	Dso1
7.234924459	0.156	0.002	0	70	P5CS
7.223601685	0.099	0.002	2.19E-301	70	dsb
7.174894824	0.014	0	5.12E-51	70	Hayan
6.340160346	0.031	0.001	4.29E-90	71	CG8870
6.156861454	0.624	0.01	0	71	Nep2
5.681736357	0.014	0	1.38E-36	71	lncRNA:CR44923
5.542568739	0.014	0	5.96E-31	71	CG8642
5.223434848	0.809	0.041	0	71	ETHR
5.200456087	0.128	0.003	1.28E-302	71	CG1572
4.881754797	0.755	0.025	0	71	Tdc2
4.585738732	0.154	0.005	6.09E-298	71	asRNA:CR44165
4.445309831	0.014	0.001	1.74E-09	71	CG33307
4.429482901	0.02	0.001	1.75E-26	71	asRNA:CR45167
5.013988054	0.151	0.004	2.62E-295	72	L
4.863329343	0.575	0.012	0	72	lncRNA:CR32111
4.843748319	0.011	0	1.37E-19	72	HeT-A{}4800
4.753397958	0.578	0.014	0	72	ara
4.62896575	0.593	0.014	0	72	caup
4.505804685	0.145	0.003	0	72	C15
4.091594971	0.014	0.001	2.47E-18	72	unpg
4.040004402	0.057	0.004	2.36E-49	72	Oaz
3.97654287	0.071	0.004	9.43E-79	72	lab
3.895653376	0.051	0.002	2.41E-81	72	HLH3B
4.634632513	0.011	0.002	1	73	gypsy4{}4422
4.452947512	0.02	0.004	0.00628477	73	FBti0020435
3.897127473	0.02	0.004	0.366133759	73	HB{}1535
3.62141003	0.071	0.016	3.37E-12	73	tj
3.426858401	0.08	0.027	1.12E-05	73	mab-21
3.17475633	0.037	0.013	1	73	CG4766
3.142820872	0.146	0.054	2.22E-11	73	salm
3.045771493	0.02	0.006	1	73	CG31278
3.026388465	0.186	0.074	6.27E-14	73	salr
3.015709241	0.111	0.039	1.74E-08	73	Sox21a
4.970762872	0.14	0.005	4.44E-213	74	Dhc93AB
4.875441808	0.015	0.001	5.03E-17	74	FBti0020226
4.536730468	0.015	0.001	5.47E-08	74	CG12699
4.307986761	0.012	0.001	2.56E-07	74	lncRNA:CR45262
3.936379884	0.018	0.003	0.035298143	74	CG34201
3.863858053	0.015	0.004	1	74	CG33293
3.675992275	0.012	0.001	0.00013	74	Or98a
3.665720717	0.085	0.007	2.31E-55	74	CG13330
3.637903442	0.699	0.049	0	74	DAT
3.60994753	0.015	0.004	1	74	FBti0059684
6.236949972	0.568	0.009	0	75	CG16798
5.567590956	0.054	0.001	2.49E-131	75	Nepl15
5.302074043	0.048	0.001	3.10E-112	75	FBti0062626
4.856992423	0.071	0.002	2.43E-138	75	Oatp26F
4.549577041	0.012	0	4.40E-15	75	Fbp1
4.462929998	0.065	0.003	1.01E-81	75	CG9313
4.221686101	0.012	0.001	0.009861541	75	FBti0061668
4.054222583	0.857	0.086	0	75	twz
3.891647302	0.381	0.031	1.12E-281	75	CCHa2-R
3.684913877	0.696	0.064	0	75	CG9896
5.240491025	0.012	0.002	1	76	CG4797
5.202214969	0.018	0.002	3.89E-06	76	CG15539
5.126573481	0.012	0.001	9.69E-06	76	Tsp42En
4.761320123	0.018	0.005	1	76	CG11406
4.579235917	0.012	0.003	1	76	CG7834
3.546680375	0.018	0.006	1	76	Grx1
3.508874911	0.18	0.054	2.67E-22	76	bru2
3.40454654	0.033	0.012	1	76	prt
3.319300959	0.015	0.004	1	76	snoRNA:Or-CD15
3.25217377	0.033	0.013	1	76	Urod
7.042477187	0.059	0	0	77	CG3081
5.961117546	0.139	0.001	0	77	CG11294
5.692389592	0.068	0	0	77	CG3062
5.565243887	0.012	0.002	0.355510082	77	Gen
5.175231975	0.012	0	6.70E-26	77	CG9521
5.060270903	0.031	0	3.46E-110	77	pon
4.867995247	0.194	0.003	0	77	HLH4C
4.846810698	0.469	0.015	0	77	Hmx
3.595079981	0.648	0.051	0	77	Lim3
3.503178258	0.015	0.002	0.087865465	77	CG30461
5.382656749	0.778	0.035	0	79	otp
4.796733758	0.809	0.038	0	79	dsx
4.295765733	0.053	0.003	1.88E-59	79	CG10445
4.223069176	0.456	0.031	0	79	Hr51
4.123484693	0.013	0.001	3.48E-06	79	Klp3A
4.113765865	0.013	0.001	4.49E-05	79	Cr1a{}2833
3.816554915	0.016	0.001	5.43E-07	79	CG30203
3.700032007	0.013	0.002	0.502066523	79	Cox11
3.47537097	0.013	0.001	6.55E-05	79	CG8850
3.448435184	0.034	0.005	1.97E-10	79	CG12964
6.025053319	0.01	0	1.28E-12	80	CG8851
5.973028096	0.01	0	8.74E-12	80	asRNA:CR45146
5.144229095	0.01	0.001	0.000103	80	HB{}887
5.054951581	0.013	0	4.22E-21	80	FBti0019987
4.912281893	0.01	0.001	1.74E-06	80	mth
4.902489658	0.013	0.001	1.37E-12	80	CG9733
4.550751342	0.032	0.001	1.83E-42	80	Oat
4.44595473	0.013	0.001	6.12E-09	80	lncRNA:CR43097
4.392858904	0.8	0.066	0	80	tey
4.335207246	0.051	0.003	9.35E-46	80	CG8568
10.35431192	0.01	0	1.50E-101	81	CG13560
6.92009602	0.01	0	1.19E-13	81	lncRNA:CR43661
5.739086152	0.01	0	1.04E-18	81	lncRNA:CR44138
5.259140959	0.016	0.001	1.05E-16	81	lncRNA:CR46250
5.078524546	0.01	0	1.75E-22	81	lncRNA:CR45155
5.058646882	0.013	0	4.01E-19	81	CG13075
4.939028742	0.038	0.001	4.22E-54	81	asRNA:CR46069
4.820159337	0.019	0	9.56E-42	81	CG30456
4.79146489	0.01	0	1.10E-08	81	lncRNA:CR44125
4.723274746	0.01	0	1.01E-12	81	lncRNA:CR44715
5.030519627	0.01	0	6.17E-15	82	CNMa
4.810289986	0.01	0	2.93E-25	82	gypsy12{}2629
4.714936785	0.01	0	1.84E-17	82	hopper{}762
4.70498809	0.01	0	5.41E-19	82	FBti0018992
4.693317357	0.013	0.001	0.002963104	82	natalisin
4.436717172	0.016	0.002	0.000115	82	Hdc
4.299662657	0.01	0	7.13E-14	82	FBti0061129
4.29167544	0.013	0	7.84E-23	82	INE-1{}2069
4.280450779	0.013	0	2.01E-19	82	Doc{}1101
4.216244592	0.016	0.001	1.63E-17	82	Cr1a{}2410
7.472828837	0.625	0.004	0	83	CG14142
6.228663853	0.01	0	6.10E-15	83	lncRNA:CR45319
6.029666975	0.01	0	5.59E-10	83	FBti0063478
5.432353134	0.252	0.006	0	83	TTLL3A
5.376896881	0.013	0.001	1.24E-10	83	FBti0062020
4.87254826	0.01	0	2.55E-11	83	Cr1a{}2258
4.529500503	0.01	0.001	0.000211	83	CG45105
4.427473641	0.01	0.001	7.03E-05	83	sna
4.395161252	0.013	0.001	2.76E-08	83	CG44259
4.238017533	0.01	0	6.84E-08	83	CG7309
7.346022303	0.01	0	1.85E-19	84	FBti0060957
6.851290901	0.013	0	1.71E-92	84	Ir7g
5.638234003	0.01	0	2.34E-23	84	lncRNA:CR45991
5.170123666	0.01	0	2.36E-23	84	lncRNA:CR44761
5.088560918	0.01	0	7.76E-26	84	CG34025
4.904264802	0.013	0.001	9.61E-13	84	FBti0062010
4.671603931	0.01	0	2.34E-23	84	CG13616
4.518223492	0.069	0.009	1.51E-23	84	ImpL2
4.516256748	0.013	0.001	2.12E-14	84	asRNA:CR43820
4.357750961	0.01	0.001	6.75E-07	84	Cks30A
7.845321552	0.013	0	2.68E-69	85	FBti0020117
7.258795145	0.204	0.003	0	85	CG13203
6.231488433	0.01	0	1.64E-13	85	INE-1{}5649
6.218030996	0.013	0	2.69E-21	85	FBti0059733
5.78734664	0.01	0.001	1.93E-07	85	CG16852
5.629151775	0.023	0.001	2.85E-27	85	FBti0018942
5.18010752	0.017	0.001	5.58E-12	85	FBti0020293
5.158435356	0.01	0.001	4.71E-07	85	lncRNA:CR46019
5.039552913	0.01	0.001	0.020001433	85	CG11318
5.014864472	0.013	0	3.98E-61	85	lncRNA:CR42756
5.669878934	0.01	0.001	0.109697456	86	FBti0018869
5.555773809	0.233	0.011	1.79E-264	86	CCHa2
5.102552718	0.01	0.002	1	86	CG6209
4.933108521	0.233	0.019	1.39E-150	86	AstC
4.606391671	0.01	0.002	1	86	FBti0062681
4.221234142	0.017	0.003	0.11426487	86	CapaR
4.020926218	0.014	0.003	1	86	knk
3.789751638	0.014	0.004	1	86	CG30466
3.776711407	0.01	0.002	1	86	CG32161
3.64295944	0.199	0.039	5.81E-43	86	Sox21a
7.195017448	0.01	0	4.22E-44	87	FBti0062776
5.845004487	0.01	0	1.81E-09	87	CG13021
5.224769085	0.01	0	4.39E-20	87	CG2267
5.0429957	0.01	0	6.16E-22	87	CG4009
4.794053675	0.01	0	9.69E-14	87	FBti0062534
4.268329233	0.017	0.002	1.11E-05	87	peb
4.084676951	0.01	0	9.94E-15	87	SclA
4.078436289	0.407	0.011	0	87	CG16798
4.064453623	0.014	0.001	3.47E-09	87	S-Lap5
3.992280327	0.01	0.001	2.62E-05	87	CG43095
6.847348205	0.01	0	1.02E-63	88	CR43105
6.65354205	0.01	0	2.03E-44	88	Cht9
6.337179524	0.71	0.011	0	88	odd
5.829962875	0.01	0	6.33E-30	88	CG14921
5.459275837	0.01	0	7.55E-27	88	CG7080
5.34826015	0.01	0	1.26E-18	88	flea{}877
5.223036298	0.512	0.01	0	88	drm
5.18391876	0.014	0	4.75E-31	88	CG14820
4.529943933	0.01	0	4.03E-10	88	gypsy8{}2958
4.417779684	0.034	0.001	1.01E-54	88	CG13318
9.150116164	0.01	0	3.64E-81	89	FBti0018956
6.642672216	0.12	0.001	0	89	CG8051
6.518455765	0.512	0.01	0	89	out
6.056106135	0.01	0.001	1.21E-06	89	FBti0062507
6.043373466	0.9	0.025	0	89	Tdc2
5.668978582	0.014	0.001	1.84E-12	89	lncRNA:CR43278
5.361061624	0.237	0.004	0	89	asRNA:CR44165
5.328919146	0.01	0.001	5.22E-06	89	lncRNA:CR44943
5.158476555	0.01	0	4.02E-09	89	FBti0063985
4.998048862	0.01	0	4.71E-27	89	Cyp313a5
8.890385099	0.01	0	1.18E-64	90	lncRNA:CR43853
6.595051964	0.014	0	8.93E-28	90	lncRNA:CR43487
6.494384113	0.01	0	2.81E-27	90	lncRNA:CR9162
6.335635154	0.01	0	2.82E-27	90	CG16904
5.508377133	0.01	0	3.37E-13	90	aurora{}6505
5.034170573	0.01	0	3.36E-13	90	Idgf5
4.960544802	0.014	0.001	1.10E-16	90	gypsy2{}6528
4.842497714	0.01	0	6.02E-11	90	CG31262
4.790896057	0.01	0	1.66E-17	90	asRNA:CR46082
4.788054601	0.014	0.001	1.12E-06	90	FBti0062445
5.422076094	0.011	0	1.92E-13	91	Pgm2b
4.983839271	0.698	0.042	0	91	kn
4.348280718	0.011	0.001	0.06494494	91	CG14615
4.295649328	0.014	0.001	6.06E-05	91	sand
4.176475541	0.116	0.012	5.51E-54	91	CCHa2
3.952137305	0.011	0.002	1	91	CG13461
3.863020505	0.011	0.002	1	91	lncRNA:CR44564
3.751808867	0.011	0.002	1	91	FBti0020420
3.515977016	0.011	0.002	1	91	lncRNA:CR45527
3.505054942	0.011	0.002	1	91	asRNA:CR45133
3.618623665	0.011	0.002	1	92	Alg14
3.214901016	0.202	0.069	4.05E-17	92	trh
2.729075653	0.074	0.032	0.542749484	92	foxo
2.434936937	0.408	0.314	1.20E-06	92	DIP-lambda
2.361401841	0.475	0.221	4.64E-34	92	Gad1
2.218691906	0.606	0.322	9.22E-43	92	CG14989
1.466792565	0.043	0.098	1	92	Hsf
1.449627564	0.046	0.099	1	92	CG10362
1.399102433	0.039	0.086	1	92	Mekk1
1.287356903	0.028	0.075	1	92	Dh44-R1
5.837538354	0.011	0.001	8.71E-06	93	Ctr1C
5.538145654	0.021	0.001	1.03E-12	93	CG8051
5.296994586	0.011	0.001	5.12E-05	93	CG14258
5.228711306	0.025	0.001	8.84E-19	93	CG32170
5.121452236	0.018	0.001	9.94E-14	93	CG31404
4.983548391	0.011	0	3.21E-23	93	FBti0018952
4.973587906	0.021	0.001	1.02E-14	93	lncRNA:CR45582
4.936439461	0.021	0.002	3.33E-07	93	FBti0061716
4.794421783	0.26	0.019	6.61E-174	93	fd59A
4.70986824	0.011	0.001	2.23E-07	93	CG15211
6.035335279	0.043	0.002	2.43E-38	95	Oatp26F
5.662199691	0.173	0.012	2.20E-123	95	CG16798
5.573577542	0.014	0.001	0.00047	95	Nepl15
5.357651301	0.011	0.002	1	95	nxf2
4.3364622	0.014	0.002	0.584607987	95	FBti0020105
3.904133086	0.137	0.033	2.56E-19	95	CCHa2-R
3.895703444	0.44	0.089	1.20E-103	95	twz
3.723028023	0.213	0.039	1.77E-48	95	Sox21a
3.582521225	0.578	0.165	6.03E-100	95	tnc
3.495131828	0.256	0.067	5.33E-36	95	CG9896
7.468798337	0.011	0	6.48E-56	96	lncRNA:CR44916
5.002452071	0.011	0	1.18E-11	96	CG9289
4.599855637	0.011	0.001	0.000927	96	FBti0059694
4.515602014	0.011	0.001	3.51E-05	96	asRNA:CR45870
3.968291365	0.743	0.07	0	96	Sox21b
3.929709566	0.022	0.002	2.28E-08	96	FBti0019020
3.823389798	0.232	0.018	1.96E-147	96	D
3.64653553	0.018	0.002	0.000299	96	Nha2
3.411643815	0.011	0.002	1	96	Orc6
3.410142053	0.011	0.001	0.010546386	96	CG31404
7.560381504	0.08	0	0	97	CG45105
7.419483278	0.011	0	9.43E-48	97	CG46270
7.399216536	0.011	0	3.11E-26	97	lncRNA:CR45241
6.184706753	0.015	0	2.74E-26	97	CG12448
6.066291166	0.011	0	2.69E-41	97	CG6793
5.774459257	0.953	0.038	0	97	dsx
5.676451413	0.011	0	2.70E-41	97	lncRNA:CR44511
5.628336386	0.011	0	6.48E-22	97	flea{}3210
5.122719728	0.011	0	3.15E-26	97	CG33270
5.122570084	0.011	0	6.41E-22	97	FBti0061942
6.967213386	0.056	0	2.61E-253	98	1360{}6351
6.276166548	0.164	0.001	0	98	1360{}6350
6.056956102	0.175	0.002	0	98	Rt1a{}6576
5.965463939	0.041	0	4.58E-152	98	CR41501
5.963887625	0.011	0	1.07E-48	98	CG14422
5.854988184	0.498	0.007	0	98	gypsy2{}6527
5.83578653	0.223	0.002	0	98	1360{}6349
5.526817967	0.015	0	1.35E-36	98	1360{}6356
5.447826579	0.041	0	2.26E-142	98	baggins{}6506
5.417183397	0.011	0	1.41E-29	98	asRNA:CR46452
11.17094425	0.011	0	8.38E-90	100	FBti0059962
10.05667937	0.011	0	8.38E-90	100	lncRNA:CR45650
8.202358485	0.189	0.002	0	100	CG6362
7.647826631	0.784	0.012	0	100	AstA
7.449683599	0.386	0.005	0	100	NPF
7.446280586	0.678	0.01	0	100	CG15082
7.236571608	0.015	0	6.16E-35	100	CG18635
6.449419651	0.015	0	1.67E-19	100	lncRNA:CR45247
6.193305503	0.011	0	6.24E-10	100	CG14634
5.856281818	0.015	0	1.11E-24	100	lncRNA:CR32690
6.457297401	0.019	0	1.31E-60	101	BBS4
6.30452415	0.015	0	1.43E-27	101	Acp53C14a
6.119618478	0.015	0	1.78E-20	101	CG12934
5.180151256	0.03	0	2.09E-105	101	Obp56h
5.120655581	0.384	0.02	0	101	tsh
5.092705716	0.011	0.001	3.64E-08	101	CR40068
4.996448702	0.015	0.001	8.82E-15	101	lncRNA:CR44917
4.698248623	0.019	0.001	2.50E-24	101	CG3301
4.695449301	0.011	0.001	0.104239992	101	FBti0063053
4.675641697	0.011	0	2.01E-12	101	CG34161
8.565899081	0.011	0	4.29E-59	102	lncRNA:CR44466
7.550145231	0.031	0	8.57E-173	102	fit
7.260036029	0.015	0	1.07E-37	102	CG5867
7.172131496	0.011	0	4.39E-17	102	lectin-24Db
7.035488389	0.015	0.001	4.44E-18	102	CG8630
6.966633694	0.019	0	1.38E-53	102	TpnC73F
6.734964793	0.015	0.002	0.155860146	102	CG6891
6.628621683	0.015	0	2.25E-47	102	Mtkl
6.617173758	0.011	0	5.66E-16	102	CG5773
6.479044339	0.023	0	1.54E-63	102	CG10553
6.360810386	0.015	0	7.84E-22	103	lncRNA:CR45658
5.685854858	0.012	0	2.84E-14	103	Rt1b{}6096
5.466305623	0.718	0.028	0	103	Lmx1a
5.335030397	0.035	0.001	1.21E-94	103	CR45499
5.213081091	0.015	0.001	4.98E-14	103	CG30108
5.167415277	0.012	0	1.11E-12	103	Amy-p
5.082730003	0.046	0.003	2.84E-33	103	FANCI
4.980897329	0.583	0.028	0	103	fkh
4.886112534	0.548	0.024	0	103	hbn
4.719489458	0.015	0.001	1.35E-17	103	1360{}6382
6.489427681	0.498	0.012	0	105	Dl
6.163468289	0.012	0	1.71E-17	105	Snapin
5.716766421	0.136	0.005	3.23E-169	105	asRNA:CR44165
5.425246695	0.685	0.027	0	105	Tdc2
5.409687721	0.012	0.001	3.71E-05	105	Crtp
5.136502875	0.012	0.001	9.82E-05	105	CG13331
5.130895184	0.035	0.003	3.23E-14	105	SIFa
5.099066247	0.012	0.001	0.018309148	105	CG32801
5.032404121	0.054	0.002	9.53E-59	105	Oatp26F
4.956286294	0.117	0.007	7.48E-89	105	CG30377
8.948117425	0.012	0	2.01E-73	106	lncRNA:CR45420
7.142547545	0.012	0	2.33E-51	106	Lcp65Aa
7.08495932	0.016	0	1.54E-41	106	Muc11A
5.996894394	0.012	0	7.60E-19	106	CG31419
5.979899893	0.652	0.013	0	106	Trh
5.811017865	0.734	0.014	0	106	nerfin-2
5.770261515	0.914	0.025	0	106	SerT
5.606855026	0.012	0	2.86E-31	106	FBti0060740
5.55397799	0.012	0	1.74E-14	106	halo
5.407561962	0.012	0.001	2.20E-07	106	CG3081
5.789885823	0.012	0	1.04E-11	107	Kmn2
4.726550559	0.012	0.001	0.287407143	107	asRNA:CR45999
3.985233882	0.012	0.001	0.011030983	107	CG15096
3.954497532	0.012	0.001	0.139106208	107	CG7126
3.793871588	0.016	0.003	1	107	FBti0020178
3.672643818	0.016	0.002	0.002735081	107	CG45092
3.662880368	0.012	0.002	0.657328529	107	CG7997
3.602447566	0.012	0.001	0.002488191	107	FBti0060764
3.57231043	0.016	0.003	0.86021649	107	INE-1{}3205
3.421879877	0.032	0.003	2.38E-09	107	FBti0020435
8.658706929	0.012	0	7.65E-94	108	CG43198
8.53167757	0.012	0	7.65E-94	108	CG3650
7.49678949	0.016	0	3.12E-65	108	lncRNA:CR44870
7.40513296	0.012	0	4.97E-45	108	CG43131
7.278993816	0.012	0	2.97E-35	108	salt
6.980235485	0.012	0	5.23E-52	108	CG40298
6.904933463	0.012	0	2.53E-74	108	CG15136
5.688221029	0.012	0	4.63E-24	108	CG2267
5.15488066	0.024	0.001	2.17E-24	108	lncRNA:CR44166
5.102639584	0.889	0.048	0	108	ple
5.906287477	0.012	0	1.36E-39	109	FBti0062193
4.542783257	0.012	0.001	5.02E-06	109	lncRNA:CR43656
4.425635762	0.016	0.001	1.30E-12	109	1360{}6353
4.362796175	0.012	0.001	5.21E-10	109	lncRNA:CR43605
4.151663401	0.012	0.001	0.000179	109	Or24a
4.107627803	0.012	0.001	2.71E-06	109	FBti0018914
3.979491514	0.016	0.001	2.70E-06	109	Roc1b
3.895889753	0.012	0.001	3.02E-08	109	CG6441
3.698495802	0.012	0.001	0.114882908	109	lncRNA:CR45435
3.657791424	0.016	0.001	2.98E-09	109	asRNA:CR46020
5.636464457	0.012	0.001	8.48E-07	111	FBti0063977
5.337803244	0.012	0	8.14E-27	111	CG43137
5.04398659	0.012	0	1.03E-22	111	mex1
4.829441186	0.016	0.001	2.10E-13	111	FBti0059763
4.565940499	0.02	0.002	2.87E-08	111	FBti0019167
4.13406431	0.012	0.001	3.11E-06	111	lncRNA:CR45176
3.766566311	0.012	0.001	0.000879	111	FBti0020428
3.6940446	0.323	0.032	1.59E-140	111	Hr51
3.674107765	0.012	0.001	2.91E-05	111	CG8160
3.666818207	0.012	0.001	0.046252681	111	CG11898
7.914408451	0.012	0	1.47E-32	112	Tim13
6.542118969	0.012	0	3.37E-36	112	lncRNA:CR44636
6.439243511	0.024	0	1.17E-67	112	lncRNA:CR44442
5.777890844	0.012	0	8.07E-23	112	CG14644
5.620687247	0.012	0	1.50E-32	112	FBti0063688
5.400433255	0.012	0.001	1.83E-07	112	CG8519
4.914642497	0.802	0.048	0	112	ple
4.885780923	0.854	0.05	0	112	DAT
4.663990428	0.02	0.001	4.69E-30	112	E(spl)mbeta-HLH
4.658869014	0.016	0.001	3.25E-12	112	CG42846
6.38458408	0.012	0	1.49E-32	113	lncRNA:CR46203
4.944974792	0.012	0.001	1.57E-05	113	CG2120
4.579169131	0.016	0.001	4.02E-08	113	FBti0062230
4.398934187	0.012	0.001	5.14E-06	113	lncRNA:CR44905
4.08805443	0.049	0.003	1.38E-33	113	asRNA:CR45621
4.04499298	0.012	0.001	0.000171	113	lncRNA:CR45482
4.016765068	0.053	0.004	4.24E-30	113	CG13287
4.016084093	0.016	0.001	2.18E-06	113	pre-mod(mdg4)-G
3.82217859	0.012	0.001	0.420996973	113	FBti0019527
3.803608518	0.012	0.001	0.043517496	113	CG32237
6.40406045	0.013	0	1.05E-37	114	CG10361
5.786570709	0.193	0.003	0	114	CG13287
4.728368518	0.013	0.001	0.039236324	114	lncRNA:CR46010
4.458759566	0.013	0.001	5.99E-07	114	FBti0020284
4.348841619	0.013	0.001	3.03E-07	114	lncRNA:CR45431
3.813326415	0.071	0.005	1.48E-42	114	CG15040
3.674428913	0.013	0.001	0.000408	114	CG3108
3.635863331	0.017	0.001	1.40E-08	114	upd3
3.62664653	0.013	0.001	0.000189	114	CG45095
3.580254345	0.013	0.002	0.666812328	114	asRNA:CR45175
5.850345102	0.114	0.004	6.96E-129	115	CG12964
5.368999278	0.013	0.001	1.91E-06	115	CG13073
4.614301735	0.013	0.001	0.000371	115	CG6761
4.343037478	0.017	0.001	2.06E-08	115	FBti0059890
4.24539325	0.013	0.001	0.000113	115	FBti0019082
3.542456124	0.017	0.001	1.11E-06	115	1360{}3450
3.447242527	0.017	0.003	1	115	CG32655
3.418810243	0.025	0.002	1.62E-08	115	Ntl
3.412236963	0.017	0.002	0.041927185	115	FBti0060128
3.402012503	0.013	0.002	0.475511574	115	RR48382-transposable-element
5.177282496	0.366	0.016	0	117	ara
5.108648305	0.304	0.015	3.51E-259	117	lncRNA:CR32111
5.105659233	0.013	0.002	1	117	fs(1)M3
4.991079303	0.013	0	6.71E-16	117	lncRNA:CR44661
4.661167288	0.013	0.001	0.005603909	117	Cr1a{}1700
4.45119623	0.018	0.001	1.80E-18	117	gcm
4.399067452	0.013	0.001	6.68E-06	117	CR40354
4.354923687	0.013	0.001	7.07E-05	117	roo{}868
4.338748844	0.251	0.017	2.16E-152	117	caup
4.230080574	0.022	0.003	0.001976857	117	lncRNA:CR43431
8.253515873	0.014	0	1.23E-87	118	CG9692
6.003638289	0.764	0.034	0	118	fuss
4.990362381	0.218	0.01	7.80E-194	118	eya
4.870490675	0.102	0.003	5.38E-148	118	Six4
4.602190575	0.019	0	9.11E-25	118	CG30345
4.529774548	0.014	0.001	2.48E-05	118	RR48348-transposable-element
4.525080788	0.13	0.004	1.77E-158	118	B-H1
4.187887919	0.032	0.002	5.93E-14	118	CG30461
4.019774768	0.023	0.002	6.03E-11	118	CG33514
3.964065608	0.106	0.005	7.65E-82	118	B-H2
7.642996572	0.014	0	2.38E-42	119	FBti0060032
5.875713587	0.014	0	4.13E-73	119	FoxL1
5.825001293	0.014	0	1.96E-20	119	CG6675
5.690743899	0.023	0	1.47E-66	119	CG9269
5.343018397	0.019	0	2.61E-27	119	Tc1{}617
5.318578025	0.019	0	2.66E-27	119	TpnC41C
5.177424352	0.014	0	5.30E-25	119	Gr64f
5.085129773	0.023	0.001	1.66E-19	119	FBti0063229
4.967999198	0.028	0.001	7.04E-51	119	ninaG
4.956872818	0.019	0	2.15E-54	119	roo{}1395
5.716491972	0.014	0	5.24E-35	120	CG14053
5.644457158	0.613	0.012	0	120	Dl
5.231566859	0.019	0.001	7.94E-21	120	lncRNA:CR44581
5.194490262	0.137	0.003	1.66E-242	120	SIFa
4.869614384	0.014	0.001	1.22E-08	120	CG14990
4.675890049	0.028	0.001	1.91E-29	120	CG14491
4.512205518	0.014	0.001	0.000129	120	asRNA:CR44035
4.485477345	0.014	0	1.94E-29	120	CG43106
4.196855743	0.75	0.028	0	120	Tdc2
4.194687941	0.156	0.005	4.40E-183	120	asRNA:CR44165
10.00832691	0.015	0	5.49E-116	122	CG33306
8.972106718	0.01	0	1.20E-67	122	Tengl1
8.929439645	0.01	0	1.19E-67	122	lncRNA:CR44786
8.804892497	0.01	0	4.06E-32	122	diver2{}2945
8.775897902	0.01	0	3.11E-39	122	CG15036
8.487562488	0.019	0	5.38E-81	122	lncRNA:CR44558
6.540325839	0.01	0	2.81E-14	122	CG30379
6.488958633	0.01	0	4.29E-07	122	lncRNA:CR46249
6.447413637	0.01	0	3.10E-20	122	FBti0019847
6.436848445	0.01	0	7.51E-18	122	lncRNA:CR45117
7.794345296	0.039	0	2.04E-132	123	CG15650
7.276176791	0.286	0.004	0	123	CG34325
6.840066804	0.015	0	2.64E-19	123	tap
6.09620764	0.01	0	7.44E-40	123	CG42759
6.078389719	0.384	0.011	0	123	CG42284
5.984072426	0.719	0.027	0	123	CG30271
5.936485486	0.429	0.017	0	123	CG30274
5.896037876	0.01	0	3.49E-09	123	vas
5.817594253	0.01	0.001	0.004064798	123	FBti0061801
5.464921656	0.01	0	1.55E-14	123	RpS5b
8.860768687	0.01	0	1.08E-68	124	CG43063
8.694894932	0.01	0	1.08E-68	124	FBti0063849
7.83368996	0.01	0	1.12E-50	124	FBti0063854
7.744215938	0.01	0	3.62E-18	124	FBti0020206
7.64994231	0.01	0	1.13E-50	124	CG43829
7.235640499	0.034	0	5.67E-198	124	FBti0063841
7.168843178	0.202	0.002	0	124	resilin
7.112014937	0.01	0	1.13E-50	124	Cpr65Az
7.088037224	0.01	0	1.12E-50	124	FBti0062155
6.85717456	0.133	0.001	0	124	Vkor
12.12763119	0.015	0	1.28E-160	126	lncRNA:CR43304
9.561219629	0.01	0	1.74E-51	126	FBti0063343
9.472398349	0.01	0	1.73E-51	126	lncRNA:CR45697
8.225081164	0.01	0	3.50E-33	126	CR43186
7.750874682	0.01	0	3.54E-33	126	FBti0059916
7.600151414	0.01	0	6.07E-28	126	FBti0062733
7.587640084	0.01	0	1.75E-51	126	CG31560
7.329128572	0.01	0	3.55E-33	126	CG11470
7.177599164	0.01	0	3.53E-12	126	lncRNA:CR44295
6.953782224	0.945	0.024	0	126	Tk
10.59836287	0.01	0	1.23E-71	127	CG9316
8.868070333	0.01	0	1.24E-71	127	CG33689
7.954230501	0.01	0	6.92E-53	127	lncRNA:CR44860
7.544298205	0.01	0	1.04E-24	127	FBti0062669
7.409963779	0.01	0	1.26E-41	127	FBti0059977
7.290452831	0.01	0	9.63E-29	127	lncRNA:CR45356
7.130755693	0.01	0	1.26E-41	127	FBti0062067
7.051878142	0.01	0	4.11E-34	127	lncRNA:CR44738
6.857029766	0.118	0.001	0	127	CG14837
6.724696655	0.015	0	1.74E-59	127	CG43448
10.69610774	0.01	0	4.28E-109	128	lncRNA:CR45451
8.218001536	0.01	0	6.92E-53	128	CG15408
7.321975603	0.01	0	1.24E-71	128	lncRNA:CR43823
7.074799785	0.01	0	1.04E-24	128	FBti0064012
7.001784117	0.01	0	9.66E-29	128	CG17658
6.815380183	0.036	0	1.72E-156	128	CG18635
5.831797655	0.01	0	4.73E-19	128	INE-1{}6101
5.658520185	0.205	0.002	0	128	CG6362
5.474276963	0.81	0.013	0	128	AstA
5.461806414	0.01	0	1.42E-12	128	FBti0062357
9.753321121	0.01	0	5.06E-72	129	FBti0061920
7.548393478	0.01	0	2.62E-34	129	FBti0063597
7.51445049	0.01	0	6.54E-29	129	CG42577
6.853421943	0.01	0	1.02E-06	129	eIF3g2
6.79884818	0.01	0	7.36E-42	129	FBti0018923
6.749934807	0.015	0	6.05E-23	129	FBti0063576
6.156590695	0.01	0	1.86E-05	129	lectin-28C
5.33702434	0.01	0	6.47E-14	129	FBti0063861
5.273481286	0.015	0.001	1.64E-12	129	FBti0019707
5.218162552	0.015	0	1.77E-16	129	CG43338
9.728348357	0.01	0	3.35E-73	130	asRNA:CR43898
8.632621989	0.01	0	4.59E-54	130	FBti0061667
6.945615764	0.01	0	6.76E-35	130	FBti0060626
6.184878529	0.01	0	1.98E-17	130	FBti0020259
5.91723089	0.01	0	1.59E-19	130	FBti0060167
5.778208035	0.01	0	3.12E-09	130	FBti0061129
5.589363163	0.01	0	6.44E-13	130	CG15252
5.569502804	0.01	0	3.12E-09	130	CG17687
5.503626671	0.016	0.001	8.65E-08	130	His-Psi:CR31614
5.498027674	0.01	0	6.43E-13	130	Rh5
10.94964318	0.011	0	8.75E-116	131	FBti0061069
9.292772492	0.011	0	4.21E-76	131	lncRNA:CR46076
9.014836469	0.011	0	4.21E-76	131	CG43167
7.315394285	0.011	0	2.38E-36	131	FBti0062632
7.032132406	0.011	0	4.56E-23	131	FBti0062985
6.953768188	0.011	0	2.15E-26	131	CG32271
6.581129878	0.011	0	2.36E-36	131	gypsy4{}2353
6.294627541	0.011	0	3.08E-56	131	CG32277
6.063629749	0.011	0	3.18E-18	131	Cyp4e3
6.049896079	0.016	0	5.56E-16	131	FBti0059738
11.57930461	0.011	0	9.47E-118	132	FBti0148144
10.29608308	0.011	0	3.16E-57	132	RR43316-transposable-element
9.247133457	0.011	0	4.19E-45	132	CG17959
8.874245203	0.011	0	3.12E-31	132	Obp56g
8.28575183	0.011	0	6.85E-27	132	CG43448
6.998718112	0.028	0.001	3.09E-44	132	CR41501
6.468591105	0.011	0	1.66E-23	132	FBti0062331
6.39241529	0.083	0.002	1.98E-136	132	Duox
5.969633942	0.011	0	5.65E-07	132	CG32793
5.882490378	0.011	0	1.39E-08	132	asRNA:CR44910
6.720731059	0.012	0	2.12E-08	133	FBti0019273
6.615231142	0.012	0	7.80E-23	133	CG34286
6.532960232	0.012	0	1.95E-20	133	lncRNA:CR9162
6.194514285	0.012	0	5.03E-14	133	Dhfr
6.044664746	0.012	0	7.92E-23	133	FBti0059833
5.910605469	0.012	0	1.96E-18	133	Or59b
5.905186358	0.012	0	6.35E-13	133	asRNA:CR46246
5.805200597	0.012	0	9.24E-26	133	FBti0063420
5.714520684	0.012	0	1.97E-20	133	ppk12
5.624323106	0.94	0.026	0	133	SerT
11.71424649	0.012	0	1.94E-129	135	FBti0020218
9.872415355	0.012	0	3.29E-85	135	lncRNA:CR44955
7.508010789	0.012	0	4.50E-63	135	1360{}6446
7.26421986	0.012	0	1.40E-34	135	msd1
7.263886917	0.012	0	6.41E-41	135	CG43101
6.890000066	0.018	0	1.19E-62	135	lncRNA:CR45698
6.139615161	0.012	0	4.02E-13	135	FBti0063717
5.784718709	0.012	0	3.89E-12	135	asRNA:CR45806
5.455941437	0.012	0.001	6.52E-06	135	FBti0061339
5.256536516	0.012	0.001	2.89E-05	135	FBti0063812
6.874529092	0.012	0	6.43E-41	136	FBti0061683
6.779588254	0.012	0	8.05E-30	136	invader2{}6541
6.514376225	0.012	0	3.73E-23	136	FBti0060167
6.270154862	0.012	0	3.86E-12	136	CG8252
6.070872508	0.012	0	9.99E-21	136	Stalker4{}2565
5.978268119	0.012	0	1.07E-18	136	F{}RR48350
5.873195028	0.012	0	1.63E-15	136	asRNA:CR45834
5.556939889	0.03	0.001	1.60E-20	136	CG45045
5.540325024	0.012	0	3.98E-09	136	asRNA:CR31845
5.48854808	0.012	0	3.90E-12	136	FBti0019782
9.554971016	0.019	0	7.22E-60	138	esg
7.965641122	0.013	0	5.72E-32	138	lncRNA:CR45211
7.395144802	0.019	0.001	7.36E-13	138	CG43093
7.234416756	0.013	0.001	0.000101	138	CG1077
7.050366668	0.013	0	3.37E-53	138	sc
6.952607739	0.013	0	3.19E-12	138	CG43938
6.309100316	0.013	0	3.31E-14	138	INE-1{}2083
6.125230862	0.826	0.034	0	138	grn
6.092598473	0.019	0	7.78E-24	138	CG33284
5.991569325	0.039	0.002	6.16E-25	138	FBti0019167
6.923220628	0.013	0.001	1.32E-05	139	NimA
6.502940366	0.013	0.001	0.688166513	139	CycA
5.149935218	0.39	0.052	3.63E-81	139	DAT
4.595170341	0.253	0.052	2.28E-28	139	ple
4.545820899	0.019	0.004	1	139	nrv1
3.639838689	0.805	0.193	4.20E-103	139	Vmat
3.391869252	0.058	0.02	1	139	AstC
3.137660767	0.227	0.069	3.03E-12	139	dve
3.055850106	0.084	0.029	0.678189012	139	SerT
2.062074972	0.331	0.187	6.81E-05	139	unc84sfGFP
7.582949788	0.013	0	1.94E-28	140	CG6978
7.244174341	0.013	0	1.99E-32	140	CG15115
6.974651523	0.013	0	4.01E-92	140	Osi13
6.972967957	0.026	0	1.97E-67	140	CG15708
6.27666674	0.02	0	4.01E-30	140	lncRNA:CR45534
6.143022646	0.98	0.046	0	140	CngA
6.097990876	0.013	0	1.80E-07	140	Cyp9b2
5.927629258	0.013	0	1.98E-12	140	lncRNA:CR43661
5.911611186	0.013	0	2.20E-44	140	E(spl)m6-BFM
5.800654952	0.013	0	2.02E-32	140	lncRNA:CR46248
11.34756292	0.013	0	9.58E-141	141	FBti0019277
10.67852659	0.013	0	9.58E-141	141	CG32374
7.182120498	0.013	0	9.49E-93	141	lncRNA:CR43704
6.828787024	0.013	0	1.20E-28	141	lncRNA:CR46444
6.465760731	0.013	0	1.20E-28	141	S{}4513
6.318783202	0.013	0	8.02E-38	141	lncRNA:CR46030
6.167792815	0.013	0	3.80E-17	141	FBti0020302
5.989667232	0.02	0	1.50E-42	141	RhoGEF4
5.915731243	0.013	0	1.38E-09	141	FBti0019273
5.896068222	0.013	0	9.85E-69	141	FBti0019400
7.909341739	0.013	0	6.60E-33	142	FBti0059942
6.865648752	0.02	0	1.42E-30	142	AOX4
6.493339708	0.013	0	5.15E-11	142	FBti0020295
5.810268957	0.013	0	1.27E-25	142	lncRNA:CR42765
5.539142186	0.013	0	1.28E-07	142	CG18609
5.471905912	0.013	0	1.35E-13	142	vas
5.30212533	0.013	0.001	0.001869484	142	asRNA:CR44911
5.168333432	0.013	0	4.57E-08	142	CG14383
5.157870437	0.013	0.001	0.000184	142	FBti0060599
5.038057587	0.013	0.001	8.74E-06	142	CG32192
8.928187241	0.013	0	1.11E-94	143	CG46303
8.251556156	0.013	0	2.14E-33	143	FBti0063634
7.654971888	0.013	0	2.16E-33	143	Cpr78Cc
7.203946211	0.027	0	2.14E-113	143	Cpr97Eb
6.812632576	0.02	0	3.96E-47	143	FBti0062683
6.761418649	0.027	0	7.92E-94	143	lncRNA:CR32652
6.283944671	0.013	0	1.46E-17	143	CG43678
6.266429153	0.537	0.009	0	143	CG9109
6.23760491	0.268	0.004	0	143	TwdlT
6.228930179	0.013	0	5.45E-12	143	FBti0063370
7.812797629	0.014	0	1.14E-30	146	FBti0059969
6.538001569	0.021	0	1.56E-27	146	lncRNA:CR44541
6.521520184	0.014	0	5.59E-17	146	pav
6.087812189	0.014	0	5.60E-17	146	Cyt-c1L
6.030363079	0.014	0	4.11E-22	146	CG6980
5.9126727	0.706	0.018	0	146	Rsph3
5.868948592	0.014	0	6.40E-35	146	CG34230
5.662048781	0.014	0	1.93E-18	146	lncRNA:CR44868
5.610588362	0.021	0.001	1.62E-12	146	FBti0019570
5.596166682	0.014	0.001	1.19E-06	146	CG7856
6.624801081	0.014	0.001	0.000159	147	Mst33A
6.321449746	0.014	0	2.69E-22	147	CG32191
6.210735764	0.014	0	1.21E-24	147	CG42654
6.149571578	0.014	0	2.63E-20	147	FBti0060603
5.644922615	0.021	0.001	6.93E-12	147	can
5.334703134	0.014	0	1.15E-13	147	CG12115
5.211516646	0.021	0.001	2.99E-07	147	Ref2
5.157335258	0.014	0	9.44E-13	147	CG9444
4.794230913	0.014	0.001	0.122006155	147	Stalker4{}1799
4.666278308	0.014	0.001	0.000655	147	CG34206
8.538805146	0.015	0	1.27E-79	148	CG30416
7.576206505	0.015	0	4.89E-63	148	CG11741
7.439588565	0.015	0	4.70E-44	148	FBti0060384
6.976688281	0.015	0	8.43E-30	148	FBti0060167
6.900543172	0.015	0	8.92E-27	148	Nepl10
6.386175663	0.015	0	8.92E-27	148	asRNA:CR45970
6.325600801	0.023	0	5.27E-46	148	FBti0063531
6.28062168	0.015	0	9.27E-09	148	FBti0064140
6.031783086	0.25	0.004	0	148	CG2556
5.905488581	0.015	0	4.72E-44	148	S{}746
7.120555165	0.031	0	8.49E-167	149	FBti0062649
6.383601907	0.016	0	6.60E-23	149	fzy
6.316075021	0.016	0	1.10E-53	149	lncRNA:CR46218
6.115539375	0.023	0	5.53E-39	149	FBti0019003
5.943711159	0.016	0	2.22E-11	149	FBti0062083
5.598084924	0.016	0	6.68E-23	149	Rt1a{}3070
5.405907299	0.016	0	2.27E-19	149	CG9308
5.246419288	0.891	0.034	0	149	CG18599
5.244701039	0.039	0.001	7.52E-49	149	ppk21
5.208403551	0.016	0	7.77E-31	149	CG44666
8.418425389	0.016	0	7.01E-83	150	E(spl)mdelta-HLH
8.383627378	0.024	0	4.51E-190	150	nht
6.993827446	0.016	0	6.00E-35	150	Cr1a{}3929
6.854312407	0.024	0	1.00E-44	150	FBti0063717
6.712635802	0.016	0	9.42E-40	150	Ran-like
6.709057723	0.016	0	2.42E-25	150	FBti0060579
5.741053255	0.031	0	5.50E-51	150	CG17781
5.709435788	0.016	0	9.47E-10	150	FBti0063985
5.653506607	0.016	0	3.91E-54	150	FBti0064256
5.564161934	0.016	0	5.86E-28	150	FBti0061860
7.742475864	0.016	0	4.08E-47	151	CG4594
7.717606508	0.016	0	5.95E-32	151	FB{}5075
6.558757883	0.016	0	1.01E-28	151	lncRNA:CR45745
6.558224862	0.016	0	4.89E-26	151	zye
5.960670045	0.024	0	5.58E-28	151	Gpo3
5.915477086	0.016	0.001	3.03E-08	151	CG13700
5.589686414	0.016	0.001	1.73E-07	151	FBti0063550
5.460807911	0.024	0	6.05E-36	151	CG32106
5.441879938	0.024	0.001	1.57E-19	151	CG46439
5.364050776	0.016	0.001	1.72E-07	151	Acp36DE
8.92122204	0.024	0	2.24E-76	152	Cyp313a2
7.163628649	0.016	0	3.74E-41	152	FBti0061425
6.300051397	0.016	0	2.58E-20	152	Cyt-c1L
6.162005608	0.26	0.004	0	152	HLH4C
5.929586898	0.033	0.001	1.06E-37	152	CG3081
5.839397276	0.016	0.001	0.000831	152	asRNA:CR45167
5.821343133	0.016	0	8.11E-19	152	1360{}5479
5.820583235	0.016	0	5.43E-12	152	CG33284
5.646703779	0.016	0.001	9.39E-09	152	Ssl2
5.575992623	0.033	0.001	6.38E-29	152	CG3062
10.29775335	0.016	0	1.42E-174	153	FBti0019415
8.498510322	0.033	0	2.58E-280	153	His-Psi:CR33867
8.105648057	0.016	0	2.57E-115	153	lncRNA:CR43631
8.094425787	0.016	0	3.33E-36	153	asRNA:CR44907
7.682010371	0.033	0	1.05E-173	153	CG9459
7.546864751	0.016	0	3.10E-32	153	FBti0062933
7.49832056	0.024	0	4.52E-69	153	lncRNA:CR44503
7.47858637	0.016	0	3.09E-32	153	FBti0062631
6.948352221	0.024	0	1.38E-29	153	CG13075
6.827166307	0.016	0	3.77E-41	153	FBti0063634
9.163850759	0.016	0	1.11E-85	154	lncRNA:CR44315
8.951974454	0.016	0	6.95E-68	154	FBti0018954
8.755603305	0.016	0	5.13E-56	154	tomb
8.508014407	0.016	0	1.12E-85	154	CG30278
7.159759933	0.016	0	1.60E-47	154	Oatp33Eb
6.745321053	0.016	0	2.46E-16	154	lncRNA:CR45957
6.445394009	0.024	0	1.20E-49	154	CG42580
6.372227447	0.65	0.012	0	154	sens-2
6.328567702	0.016	0	2.59E-20	154	FBti0019184
6.307505572	0.016	0	2.80E-26	154	CG44406
8.046562823	0.017	0	6.77E-42	155	CG15468
7.653454472	0.017	0	2.32E-48	155	FBti0019243
6.90882287	0.017	0	3.83E-87	155	FBti0018979
6.406633259	0.017	0	2.32E-48	155	FBti0063096
6.405824775	0.446	0.006	0	155	TTLL3A
6.320835556	0.017	0	6.78E-10	155	FBti0064138
6.297284021	0.017	0	5.67E-13	155	lncRNA:CR43285
6.196186007	0.017	0	2.96E-12	155	FBti0062083
5.833495947	0.025	0.001	2.86E-24	155	FBti0061734
5.786171861	0.017	0	9.15E-14	155	CG9522
7.398350079	0.033	0	1.19E-176	156	CG34301
6.763477337	0.017	0	7.52E-37	156	CR41571
6.270063892	0.017	0	8.06E-33	156	CG9876
5.981858451	0.017	0	9.06E-14	156	FBti0020276
5.944904331	0.017	0	1.36E-15	156	INE-1{}RR43375
5.586068408	0.017	0.001	5.85E-09	156	asRNA:CR44115
5.43903805	0.017	0	5.66E-13	156	mdg1{}1610
5.199704445	0.017	0.001	4.91E-05	156	asRNA:CR45467
4.940977413	0.017	0.001	0.143066702	156	RR48393-transposable-element
4.934562365	0.025	0.001	8.17E-14	156	lncRNA:CR45231
8.842067842	0.017	0	1.59E-71	157	FBti0063052
7.544235564	0.026	0	4.94E-61	157	FBti0061814
6.71775377	0.043	0	7.02E-93	157	lmd
6.471079167	0.017	0	1.97E-43	157	lncRNA:CR44082
6.398723074	0.291	0.003	0	157	nrv1
6.220509594	0.043	0.001	2.04E-40	157	Cda9
5.774140161	0.017	0	3.18E-90	157	CG11162
5.74454753	0.017	0	3.02E-16	157	CG14054
5.506009401	0.017	0	4.02E-50	157	CG12224
5.464280889	0.017	0.001	0.001008486	157	CG14565
11.90666217	0.034	0	7.16E-295	158	FBti0064059
11.23532954	0.017	0	1.15E-183	158	FBti0061856
10.27314449	0.017	0	1.15E-183	158	FBti0062820
9.714362702	0.026	0	1.59E-116	158	laf
9.262960189	0.017	0	2.19E-121	158	CG9500
8.847299935	0.017	0	1.57E-71	158	FBti0062094
8.434946646	0.017	0	4.73E-59	158	FBti0061419
7.379978686	0.017	0	1.19E-30	158	FBti0061032
6.983822924	0.017	0	4.66E-34	158	FBti0060078
6.414918492	0.017	0	5.73E-20	158	CG32259
10.89687572	0.027	0	3.00E-175	160	lncRNA:CR44330
9.325367292	0.018	0	3.59E-96	160	dbf
9.20234276	0.018	0	2.77E-76	160	FBti0061821
8.665462778	0.018	0	3.65E-96	160	Sfp24Bb
8.135725592	0.027	0	3.59E-108	160	CG33710
7.59139889	0.027	0	2.22E-43	160	FBti0019903
7.302319866	0.018	0	3.09E-27	160	FBti0059708
6.843216403	0.018	0	3.92E-23	160	TotF
6.789954392	0.082	0	1.02E-237	160	CG7910
6.711455022	0.018	0	3.95E-23	160	lncRNA:CR45618
9.189244966	0.019	0	9.72E-132	161	lncRNA:CR45724
7.764055934	0.019	0	1.40E-54	161	FBti0062630
7.47568676	0.019	0	3.13E-64	161	FBti0061352
7.119742065	0.083	0	0	161	Amy-p
7.062181417	0.019	0	2.53E-47	161	lncRNA:CR45942
6.553058747	0.815	0.006	0	161	bark
6.216316243	0.019	0	1.11E-41	161	CG12917
6.009952191	0.019	0	5.72E-15	161	FBti0063710
5.645625974	0.019	0	1.50E-25	161	CG7295
5.642480225	0.019	0	1.75E-33	161	CG13855
11.56023163	0.01	0	1.98E-105	162	FBti0061415
10.950947	0.01	0	1.98E-105	162	CG42851
10.94005327	0.01	0	2.87E-51	162	wuc
10.88189372	0.01	0	1.98E-105	162	E(spl)malpha-BFM
10.83343218	0.01	0	1.98E-105	162	lncRNA:CR44753
10.77522234	0.01	0	1.98E-105	162	asRNA:CR43735
10.66487341	0.01	0	1.98E-105	162	FBti0061533
10.44232296	0.01	0	1.98E-105	162	CG14930
10.35679466	0.01	0	1.98E-105	162	lncRNA:CR43356
10.32434744	0.01	0	2.87E-51	162	CG45544
11.96549566	0.01	0	9.75E-109	163	CG33459
9.07996236	0.01	0	2.77E-34	163	Cpr76Ba
8.758612844	0.01	0	2.62E-09	163	lncRNA:CR43282
8.503589091	0.01	0	1.40E-15	163	FBti0020038
8.1343624	0.01	0	2.79E-34	163	FBti0019857
7.936527402	0.01	0	4.75E-08	163	CG9961
7.797741432	0.01	0	1.40E-15	163	Ir87a
7.700633669	0.031	0	2.19E-55	163	CG3330
7.667667781	0.01	0	6.76E-13	163	G5A{}5097
7.454219609	0.01	0	0.000894	163	1360{}1257
12.94269954	0.01	0	6.33E-53	164	Phae2
12.46786253	0.01	0	6.33E-53	164	CG11381
11.83662019	0.01	0	9.75E-109	164	Ccp84Ad
10.74190095	0.01	0	6.33E-53	164	Muc26B
10.67848481	0.01	0	6.33E-53	164	lncRNA:CR44635
10.31588757	0.01	0	1.40E-15	164	Ugt37A1
9.931324757	0.01	0	2.49E-19	164	CG13314
9.79655963	0.01	0	6.33E-53	164	baggins{}1593
9.620628765	0.01	0	6.05E-25	164	lncRNA:CR45334
9.506270998	0.01	0	1.40E-15	164	Prosbeta4R1
12.04713523	0.011	0	2.98E-112	165	His2A:CG33841
11.43963007	0.011	0	1.10E-54	165	CG43760
9.528904328	0.011	0	7.90E-26	165	Ugt305A1
9.090949828	0.011	0	1.10E-54	165	Obp57c
8.682957307	0.011	0	2.42E-07	165	FBti0063688
8.565182651	0.011	0	1.85E-35	165	CG17192
8.516023958	0.011	0	7.90E-26	165	FBti0019245
8.415319101	0.011	0	1.86E-35	165	CG42853
8.253072309	0.011	0	1.86E-35	165	FBti0061875
8.181604307	0.011	0	7.94E-26	165	CG12511
12.18708871	0.021	0	8.12E-227	166	lncRNA:CR45296
11.65214489	0.011	0	2.98E-112	166	FBti0063211
10.83436985	0.011	0	2.98E-112	166	CR46027
10.43042356	0.011	0	2.98E-112	166	CG14262
10.02997899	0.011	0	2.98E-112	166	asRNA:CR45818
8.843632875	0.011	0	1.85E-35	166	CG32305
8.383530093	0.011	0	4.87E-20	166	jockey{}934
7.976629209	0.011	0	7.94E-26	166	MtnD
7.852885758	0.011	0	4.87E-20	166	roo{}969
7.832931557	0.011	0	2.10E-13	166	lncRNA:CR44146
12.08068169	0.021	0	2.94E-229	167	lncRNA:CR43421
11.73985473	0.011	0	1.79E-113	167	FBti0019284
10.79045013	0.011	0	1.79E-113	167	1360{}6484
10.61513383	0.011	0	1.79E-113	167	transib4{}669
10.15836363	0.011	0	2.68E-55	167	Osi15
9.908596362	0.011	0	3.90E-26	167	CG6972
9.4249912	0.011	0	2.68E-55	167	CG32643
9.244263079	0.011	0	7.20E-36	167	412{}1054
9.210417458	0.011	0	2.68E-55	167	CG13813
8.61450211	0.011	0	7.20E-36	167	Os-C
11.84569394	0.022	0	9.44E-232	168	FBti0061191
10.92390806	0.011	0	1.01E-114	168	His2B:CG33872
10.92390806	0.011	0	1.01E-114	168	lncRNA:CR44912
10.62645984	0.022	0	1.84E-153	168	FBti0019806
10.51130312	0.022	0	9.44E-232	168	lncRNA:CR45317
9.550208023	0.011	0	6.35E-56	168	FBti0018988
9.314777853	0.183	0	0	168	Cluap1
9.291902784	0.269	0	0	168	FBti0061271
9.282809961	0.011	0	6.35E-56	168	lncRNA:CR43826
9.145111745	0.011	0	6.35E-56	168	FBti0061912
11.34147634	0.011	0	5.36E-116	169	lncRNA:CR44452
11.15457228	0.011	0	5.36E-116	169	FB{}nrm[FB]
10.82551938	0.011	0	1.03E-36	169	shu
10.3412104	0.011	0	1.46E-56	169	FBti0020088
10.05310156	0.011	0	1.46E-56	169	INE-1{}3407
9.758890185	0.011	0	1.46E-56	169	1360{}2042
9.684226873	0.011	0	1.46E-56	169	CG12828
9.620046489	0.011	0	1.46E-56	169	lncRNA:CR45574
9.142023224	0.011	0	9.04E-27	169	meep
8.855262607	0.011	0	8.44E-12	169	CG14406
11.63199403	0.011	0	5.36E-116	170	CG12490
8.674792941	0.011	0	1.47E-56	170	Cpr65Au
8.537507747	0.011	0	1.47E-56	170	lncRNA:CR43494
8.192413529	0.011	0	8.57E-21	170	CR45391
7.800133858	0.011	0	9.09E-27	170	FBti0018909
7.627591436	0.022	0	5.94E-76	170	FBti0059802
7.554234166	0.011	0	8.43E-17	170	CG14947
7.306547719	0.011	0	8.46E-17	170	Doc4{}3915
7.293211897	0.011	0	8.46E-17	170	CG11192
7.253083909	0.011	0	1.09E-07	170	FBti0019773
9.922900162	0.011	0	5.63E-60	172	CG4960
9.922635185	0.011	0	8.21E-123	172	CG17475
9.765320873	0.011	0	8.21E-123	172	INE-1{}2697
8.958805986	0.011	0	5.70E-60	172	RR48323
8.639096323	0.011	0	3.63E-22	172	springer{}2140
8.491076342	0.023	0	1.66E-80	172	FBti0063189
8.322216343	0.011	0	5.46E-39	172	snoRNA:Or-CD4
8.318082664	0.011	0	1.76E-28	172	lncRNA:CR44719
8.164468177	0.011	0	6.77E-11	172	FBti0062808
8.01992243	0.011	0	5.50E-39	172	ZAM{}1873
10.85851183	0.012	0	9.22E-126	173	tbrd-3
9.836108144	0.012	0	9.22E-126	173	Stalker3{}6585
9.356529906	0.012	0	9.24E-23	173	PGRP-SC2
9.133714283	0.035	0	5.32E-141	173	lncRNA:CR44504
8.903569384	0.024	0	4.88E-61	173	FBti0060853
8.422850387	0.024	0	1.27E-99	173	1-Dec
8.334331853	0.024	0	1.44E-39	173	CG9747
8.248170212	0.012	0	3.19E-29	173	INE-1{}5536
8.026284309	0.024	0	3.23E-70	173	CG5665
7.601423428	0.012	0	2.35E-15	173	CG13857
11.35073005	0.024	0	3.51E-168	174	FBti0062956
10.9228749	0.012	0	9.22E-126	174	FBti0062934
10.45689342	0.012	0	9.22E-126	174	CG1409
10.01083026	0.012	0	9.22E-126	174	CG34312
10.01083026	0.012	0	9.22E-126	174	INE-1{}4315
9.188747033	0.012	0	1.90E-61	174	FBti0062602
8.697039527	0.024	0	2.51E-125	174	FBti0059861
8.368113325	0.035	0	5.66E-141	174	FBti0060273
7.958753037	0.012	0	5.67E-40	174	FBti0064205
7.764270427	0.012	0	1.93E-18	174	bam
11.02153084	0.024	0	8.22E-254	175	FBti0061549
10.16978729	0.012	0	9.22E-126	175	CG13326
9.949967262	0.012	0	9.22E-126	175	Vha16-2
9.909017571	0.012	0	9.22E-126	175	INE-1{}3452
9.630170799	0.012	0	1.87E-61	175	FBti0062506
9.53121655	0.012	0	1.87E-61	175	Cr1a{}6064
8.699738165	0.012	0	3.18E-29	175	FBti0059861
8.651525342	0.012	0	1.90E-61	175	FBti0061209
8.356694638	0.012	0	1.90E-61	175	Tsp47F
8.336180326	0.024	0	1.30E-99	175	FBti0061807
8.566075829	0.013	0	0.00250344	177	FBti0060634
8.537904012	0.013	0	5.38E-21	177	lncRNA:CR45614
8.363888126	0.013	0.001	0.044604297	177	FBti0061412
7.982109463	0.026	0	2.07E-25	177	FBti0062529
7.855326668	0.013	0.001	0.327516912	177	CG6441
7.462826943	0.026	0.001	1.11E-11	177	lncRNA:CR46247
7.448033362	0.013	0	2.67E-05	177	lncRNA:CR45319
7.383760926	0.013	0.001	1	177	FBti0018907
6.950685067	0.171	0.008	1.72E-53	177	CG14142
6.947010578	0.013	0.001	0.159530824	177	ninja-Dsim-like{}5182
10.69481974	0.014	0	4.62E-151	180	CG7298
10.19747788	0.028	0	6.89E-120	180	FBti0020442
9.640964336	0.014	0	1.40E-35	180	lncRNA:CR45655
8.627991031	0.014	0	3.11E-16	180	ppk31
8.390873339	0.028	0	2.34E-99	180	CG32335
8.16464583	0.014	0	1.08E-22	180	lncRNA:TS11
8.159143823	0.014	0	1.42E-35	180	FBti0061826
8.127007285	0.014	0	1.41E-35	180	CG42717
7.595210483	0.014	0	6.28E-11	180	Uros2
7.3869504	0.014	0	6.28E-11	180	FBti0062055
11.22026913	0.014	0	4.62E-151	181	Burdock{}107
8.924369255	0.014	0	1.95E-48	181	CG46303
8.546761424	0.014	0	7.52E-28	181	lncRNA:CR34024
8.157833265	0.014	0	1.97E-48	181	FBti0061230
8.005105429	0.028	0	3.84E-65	181	CG13617
7.858192496	0.042	0	7.93E-135	181	FBti0060078
7.548730845	0.014	0	9.52E-10	181	FBti0020009
7.46666675	0.028	0	7.29E-120	181	FBti0019724
7.454203147	0.014	0	5.31E-19	181	CG12438
7.431589964	0.014	0	4.07E-74	181	Obp57b
12.41245641	0.015	0	1.07E-162	182	CG4021
11.40221451	0.015	0	1.07E-162	182	lncRNA:CR43985
10.3382391	0.015	0	2.50E-52	182	INE-1{}3843
9.597223094	0.015	0	1.06E-17	182	CG14835
9.455537091	0.015	0	3.42E-30	182	INE-1{}5677
8.992853091	0.015	0	3.14E-07	182	FBti0062436
8.267453918	0.045	0.001	2.15E-44	182	CG30395
8.225255478	0.015	0	5.30E-12	182	invader3{}1254
8.20519147	0.015	0	1.12E-20	182	INE-1{}3188
7.547797682	0.015	0	6.08E-80	182	CG7164
13.78147554	0.032	0	0	183	FBti0061022
13.43301145	0.016	0	2.36E-173	183	FBti0062140
11.12272422	0.016	0	2.36E-173	183	FBti0020037
11.12272422	0.016	0	2.36E-173	183	CG43147
11.12272422	0.016	0	2.36E-173	183	FBti0018973
10.51836522	0.016	0	2.36E-173	183	CG13589
9.695831974	0.016	0	2.76E-85	183	FBti0060366
9.228066243	0.016	0	3.55E-41	183	FBti0061519
8.819526047	0.016	0	6.92E-56	183	snoRNA:Psi18S-1086
8.793455395	0.016	0	3.58E-41	183	INE-1{}3379
8.997140889	0.033	0	3.71E-116	185	nmdyn-D7
7.973588136	0.016	0	7.61E-57	185	1360{}6440
7.86828227	0.033	0	2.67E-86	185	lncRNA:CR45354
7.62028115	0.033	0	7.19E-62	185	term
7.370526355	0.016	0	7.61E-57	185	FBti0019648
7.369995571	0.016	0	6.74E-17	185	Best3
7.296867964	0.016	0	6.83E-42	185	CG42820
7.071353488	0.016	0	1.28E-22	185	CG11656
7.046177515	0.016	0	6.65E-33	185	lncRNA:CR44278
7.001602329	0.016	0	6.83E-42	185	gypsy8{}4819
12.17940686	0.016	0	3.09E-176	186	CG33764
12.17940686	0.016	0	3.09E-176	186	FBtr0473832-df-nrg
11.88417486	0.016	0	3.09E-176	186	INE-1{}3169
11.73438571	0.016	0	3.09E-176	186	INE-1{}5120
10.85153666	0.016	0	3.09E-176	186	CG44142
10.05796348	0.033	0	8.13E-176	186	FBti0018909
10.03966578	0.016	0	9.96E-87	186	CG4017
9.510209948	0.016	0	6.72E-42	186	Quasimodo{}4541
9.261522444	0.016	0	6.47E-33	186	lncRNA:CR34024
9.075759659	0.016	0	6.47E-33	186	CG43814
12.32661871	0.017	0	2.70E-182	187	FBti0061263
11.8373053	0.017	0	2.70E-182	187	INE-1{}5762
11.73390208	0.017	0	2.70E-182	187	lncRNA:CR44392
11.06052394	0.017	0	9.23E-90	187	INE-1{}2590
9.932450694	0.017	0	9.23E-90	187	His-Psi:CR33802
9.175766239	0.017	0	9.39E-90	187	G5A{}2388
9.080901464	0.017	0	9.39E-90	187	FBti0018878
9.07674017	0.017	0	7.12E-59	187	FBti0019522
8.907725075	0.017	0	7.12E-59	187	His2B:CG33904
8.781334556	0.017	0	1.77E-08	187	lncRNA:CR44931
12.23354185	0.019	0	3.27E-203	188	CG34433
11.35904663	0.019	0	3.27E-203	188	FBti0019671
10.47969843	0.019	0	3.12E-100	188	FBti0019370
10.39452698	0.019	0	3.12E-100	188	FBti0114515
9.560102897	0.019	0	7.23E-66	188	micropia{}226
9.438896591	0.019	0	7.32E-66	188	RNaseP:RNA
9.317636423	0.019	0	1.15E-48	188	Acp33A
9.005078711	0.019	0	1.16E-48	188	TbCMF46
8.944023625	0.038	0	1.32E-161	188	FBti0019441
8.923720698	0.019	0	7.32E-66	188	Kaz-m1
10.90980889	0.019	0	3.63E-207	189	INE-1{}3123
10.88090365	0.019	0	3.63E-207	189	FBti0062417
8.304421281	0.019	0	4.25E-32	189	RacGAP84C
8.222603596	0.019	0	6.03E-11	189	FBti0063540
8.065287564	0.019	0	4.50E-27	189	gypsy8{}3746
8.042337803	0.019	0	4.01E-39	189	Gba1a
8.006719352	0.019	0	5.11E-18	189	FBti0062631
7.841330264	0.019	0	4.25E-32	189	F{}1393
7.789532126	0.019	0	4.31E-16	189	FBti0061860
7.655252171	0.019	0	4.50E-27	189	CG8840
11.49169774	0.039	0	3.55E-282	190	FBti0060909
11.32822535	0.039	0	0	190	FBti0063896
9.942732444	0.02	0	2.87E-104	190	Doc3{}3839
9.866930208	0.02	0	2.92E-104	190	FBti0060418
9.692532291	0.02	0	2.92E-104	190	CG14330
9.390784112	0.02	0	1.48E-68	190	FBti0020304
9.096913886	0.02	0	1.50E-68	190	Cr1a{}3375
8.967037638	0.039	0	5.83E-92	190	FBti0064011
8.851462972	0.039	0	7.65E-211	190	FBti0063456
8.780732685	0.196	0	0	190	FBti0060925
9.547350564	0.043	0	1.20E-186	191	FBti0059977
9.281836362	0.022	0	6.92E-116	191	FBti0062889
9.026561332	0.022	0	9.47E-27	191	CG14518
8.884530657	0.022	0	2.58E-76	191	G2{}1077
8.468694008	0.065	0	1.52E-190	191	AOX2
8.298919115	0.022	0	1.13E-36	191	flea{}876
8.222626859	0.022	0	1.68E-56	191	FBti0061518
8.114180905	0.022	0	1.68E-56	191	FBti0062542
7.993831635	0.022	0	1.68E-56	191	FBti0064070
7.815861121	0.043	0	4.41E-234	191	apn
10.18080658	0.022	0	4.44E-78	192	CG33773
9.64063998	0.044	0	2.45E-239	192	CG34456
9.590175154	0.022	0	7.78E-58	192	PH4alphaNE3
9.555256353	0.022	0	7.87E-58	192	lncRNA:CR44510
9.051883573	0.044	0	3.97E-118	192	CG43449
8.972274902	0.022	0	7.87E-58	192	Listericin
8.95790927	0.022	0	1.46E-37	192	FBti0062004
8.583801211	0.022	0	1.13E-45	192	lncRNA:CR44789
8.366108792	0.044	0	7.75E-54	192	CG3603
7.676109138	0.022	0	4.37E-19	192	FBti0020223
11.73681648	0.023	0	4.89E-251	193	INE-1{}5461
10.03807227	0.023	0	6.12E-48	193	FBti0020241
9.768695968	0.023	0	1.17E-60	193	lncRNA:CR44468
9.616622937	0.023	0	3.70E-124	193	CG13202
9.482592027	0.023	0	2.20E-33	193	Doc3
8.685131201	0.023	0	6.18E-48	193	CG15576
8.507613866	0.023	0	1.21E-60	193	lncRNA:CR44770
8.356680979	0.07	0	9.69E-149	193	lncRNA:CR45542
8.182716073	0.023	0	6.24E-48	193	Xrcc2
8.160756434	0.023	0	6.36E-48	193	CG12521
13.45155375	0.025	0	4.80E-270	195	lncRNA:CR45098
12.06438476	0.025	0	4.80E-270	195	CG11018
10.40505044	0.025	0	1.11E-133	195	lncRNA:CR44820
9.78062069	0.025	0	2.03E-65	195	FBti0019834
9.080401794	0.025	0	9.38E-52	195	FBti0061807
8.889061555	0.025	0	1.25E-42	195	F{}1393
8.653014977	0.05	0	8.73E-81	195	1360{}6411
8.644520938	0.025	0	3.22E-31	195	CG14185
8.515437263	0.025	0	4.12E-36	195	Max{}5599
8.428589243	0.025	0	9.57E-52	195	CG31495
11.87259433	0.031	0	0	197	INE-1{}5154
11.54530772	0.031	0	0	197	lncRNA:CR44669
10.84156266	0.031	0	9.26E-168	197	CG13423
10.77295489	0.031	0	9.26E-168	197	CG8852
10.08928247	0.031	0	6.46E-111	197	1360{}1807
9.833648055	0.031	0	9.55E-168	197	asRNA:CR45886
9.677768316	0.031	0	6.59E-111	197	INE-1{}5793
9.116882055	0.031	0	1.81E-82	197	lncRNA:CR44486
8.5762618	0.062	0	0	197	CG34216
8.531463021	0.031	0	9.55E-168	197	lncRNA:CR44518
