# Supplementary material for: Single nuclei RNA-sequencing of adult brain neurons derived from type 2 neuroblasts reveals transcriptional complexity in the insect central complex
Source: eLife. 2025 May 15;14:RP105896. doi: 10.7554/eLife.105896 (PMC12081001; doi:10.7554/eLife.105896)
Supplement: Supplementary file 10. [file elife-105896-supp10.csv]

	p_val	avglog2FC(male/female)	pct.male	pct.female	p_val_adj	gene
ATPsyndelta	1.30E-272	-3.549689862	1	1	2.82E-268	ATPsyndelta
lncRNA:roX1	1.33E-236	5.180670482	1	1	2.89E-232	lncRNA:roX1
Yp1	1.06E-221	-5.173237029	0.917	1	2.31E-217	Yp1
lncRNA:roX2	6.07E-144	4.173845704	1	1	1.32E-139	lncRNA:roX2
Yp2	9.04E-142	-4.387990629	0.958	1	1.97E-137	Yp2
Mnr	3.12E-125	-0.82322046	1	1	6.79E-121	Mnr
Yp3	6.65E-121	-4.241423945	0.667	1	1.45E-116	Yp3
CG11122	3.54E-80	-0.737081872	1	1	7.70E-76	CG11122
lncRNA:CR31451	1.99E-79	0.929761103	1	1	4.33E-75	lncRNA:CR31451
CG42540	1.06E-78	0.527160447	1	1	2.31E-74	CG42540
ct	3.93E-73	-0.588772687	1	1	8.55E-69	ct
lncRNA:CR45668	1.06E-71	-1.20939706	1	1	2.31E-67	lncRNA:CR45668
CG43867	4.34E-70	-0.368948515	1	1	9.45E-66	CG43867
asRNA:CR45629	2.32E-69	-3.334385822	0.208	1	5.06E-65	asRNA:CR45629
N	1.98E-61	-0.845683294	1	1	4.31E-57	N
Sxl	6.51E-61	-0.442651553	1	1	1.42E-56	Sxl
CG42594	1.66E-59	-0.621913731	1	1	3.61E-55	CG42594
Dora	1.17E-58	-0.476491776	1	1	2.56E-54	Dora
CG14442	1.30E-57	-0.613689683	1	1	2.84E-53	CG14442
Ddc	3.64E-56	0.996437924	1	1	7.91E-52	Ddc
Ten-a	6.90E-56	-0.442618745	1	1	1.50E-51	Ten-a
lncRNA:CR44997	1.15E-55	-0.595980548	1	1	2.50E-51	lncRNA:CR44997
CG15465	2.66E-55	-0.382743566	1	1	5.80E-51	CG15465
Abl	2.99E-52	-0.537161451	1	1	6.51E-48	Abl
hwt	2.41E-48	-0.410490159	1	1	5.25E-44	hwt
bif	3.77E-48	-0.632483135	1	1	8.21E-44	bif
wts	8.43E-46	-0.522707875	1	1	1.84E-41	wts
CG13337	1.05E-44	-0.918981335	1	1	2.28E-40	CG13337
Spred	3.10E-44	0.565983203	1	1	6.75E-40	Spred
CG45002	3.55E-44	-0.407580838	1	1	7.72E-40	CG45002
Ephrin	3.63E-44	0.772628754	1	1	7.91E-40	Ephrin
toy	7.31E-44	0.80959469	1	1	1.59E-39	toy
Rbp1-like	1.30E-42	-0.545167361	1	1	2.82E-38	Rbp1-like
X11Lbeta	1.24E-40	-0.463688265	1	1	2.71E-36	X11Lbeta
Bx	1.15E-39	-0.510700033	1	1	2.50E-35	Bx
lncRNA:CR44999	2.30E-39	-0.850767161	1	1	5.01E-35	lncRNA:CR44999
Drak	4.84E-39	-0.524765116	1	1	1.05E-34	Drak
CG14989	1.37E-38	0.794625912	1	1	2.98E-34	CG14989
Neto	1.05E-37	-0.605364132	1	1	2.28E-33	Neto
pre-rRNA:CR45856	2.28E-37	-1.023764191	1	1	4.97E-33	pre-rRNA:CR45856
dpr8	4.16E-37	-0.507984175	1	1	9.06E-33	dpr8
dome	6.45E-36	-0.555113839	1	1	1.40E-31	dome
scyl	8.26E-35	0.692397123	1	1	1.80E-30	scyl
OtopLa	1.05E-33	0.518372943	1	1	2.29E-29	OtopLa
rudhira	1.14E-33	-0.460054478	1	1	2.49E-29	rudhira
Syt4	3.89E-33	0.539352186	1	1	8.47E-29	Syt4
Caper	4.97E-33	0.596995149	1	1	1.08E-28	Caper
tyf	6.58E-33	-0.399779349	1	1	1.43E-28	tyf
kairos	1.08E-32	-0.465753928	1	1	2.35E-28	kairos
jim	2.03E-32	0.427891104	1	1	4.42E-28	jim
Lim1	2.05E-32	-0.489749995	1	1	4.47E-28	Lim1
mGluR	2.29E-32	0.607768945	1	1	4.98E-28	mGluR
Slob	5.76E-32	0.465756237	1	1	1.25E-27	Slob
28SrRNA-Psi:CR40741	9.78E-32	-1.188091241	1	1	2.13E-27	28SrRNA-Psi:CR40741
Crg-1	1.33E-31	1.17868586	1	1	2.90E-27	Crg-1
dar1	1.96E-31	-1.522828796	0.958	1	4.28E-27	dar1
NetB	2.09E-31	-0.430135486	1	1	4.55E-27	NetB
Socs16D	2.97E-31	-0.5301973	1	1	6.47E-27	Socs16D
CG43737	3.44E-31	-0.409434258	1	1	7.48E-27	CG43737
Muc14A	9.43E-31	1.697104488	1	0.833	2.05E-26	Muc14A
Myc	1.45E-30	-0.505496999	1	1	3.16E-26	Myc
Hmt4-20	1.51E-30	-0.623238112	1	1	3.30E-26	Hmt4-20
wapl	2.04E-30	-0.544407391	1	1	4.45E-26	wapl
asRNA:CR45479	2.22E-30	1.291741364	1	1	4.83E-26	asRNA:CR45479
CG32204	6.99E-30	0.625951938	1	1	1.52E-25	CG32204
Ubi-p5E	8.11E-30	-0.929790504	1	1	1.77E-25	Ubi-p5E
pcx	1.27E-29	-0.625573977	1	1	2.77E-25	pcx
Ten-m	4.01E-29	-0.274691192	1	1	8.72E-25	Ten-m
osy	4.45E-29	1.2186039	1	1	9.68E-25	osy
Mur2B	1.10E-28	-0.480739057	1	1	2.40E-24	Mur2B
CG9512	1.11E-28	-1.505488877	0.958	1	2.41E-24	CG9512
CG46309	1.63E-28	0.757711448	1	1	3.55E-24	CG46309
rho	1.65E-28	0.794983688	1	1	3.59E-24	rho
CG32017	1.93E-28	0.642164944	1	1	4.20E-24	CG32017
tty	2.14E-28	-0.433342926	1	1	4.66E-24	tty
alpha-Man-Ia	3.42E-28	-0.438257925	1	1	7.45E-24	alpha-Man-Ia
nocte	4.23E-28	-0.494208761	1	1	9.21E-24	nocte
Cals	5.37E-28	0.579488572	1	1	1.17E-23	Cals
east	5.63E-28	-0.33801091	1	1	1.23E-23	east
CG1812	6.32E-28	-0.608208589	1	1	1.38E-23	CG1812
Lsd-2	1.92E-27	-1.06931206	1	1	4.17E-23	Lsd-2
anne	2.24E-27	0.517218378	1	1	4.89E-23	anne
disco-r	2.48E-27	-0.787140812	1	1	5.40E-23	disco-r
28SrRNA-Psi:CR41609	5.52E-27	-1.358843061	1	1	1.20E-22	28SrRNA-Psi:CR41609
Dyrk3	6.02E-27	0.609258736	1	1	1.31E-22	Dyrk3
nAChRalpha3	7.68E-27	-0.410596941	1	1	1.67E-22	nAChRalpha3
p120ctn	1.22E-26	0.58121136	1	1	2.65E-22	p120ctn
zld	1.87E-26	0.671276567	1	1	4.07E-22	zld
dati	1.27E-25	0.500223495	1	1	2.76E-21	dati
HUWE1	2.25E-25	-0.63098839	1	1	4.89E-21	HUWE1
Rnf11	2.26E-25	0.653287509	1	1	4.91E-21	Rnf11
CG10543	2.38E-25	-0.426905427	1	1	5.19E-21	CG10543
CG33080	4.26E-25	-0.91071442	1	1	9.26E-21	CG33080
Rm62	4.74E-25	0.426435832	1	1	1.03E-20	Rm62
RhoGAP18B	4.88E-25	-0.524247481	1	1	1.06E-20	RhoGAP18B
htk	5.49E-25	-0.752329019	1	1	1.20E-20	htk
if	6.57E-25	-0.579011149	1	1	1.43E-20	if
CG3655	8.50E-25	-0.482346743	1	1	1.85E-20	CG3655
CG2962	8.77E-25	-1.189537307	0.125	0.958	1.91E-20	CG2962
Nckx30C	8.79E-25	0.362593724	1	1	1.91E-20	Nckx30C
Tlk	1.68E-24	-0.239819691	1	1	3.65E-20	Tlk
CG9650	2.71E-24	-0.70655077	1	1	5.90E-20	CG9650
NfI	4.73E-24	0.584191684	1	1	1.03E-19	NfI
Zyx	5.00E-24	0.635733637	1	1	1.09E-19	Zyx
IP3K2	7.60E-24	-0.678097095	1	1	1.65E-19	IP3K2
kis	8.99E-24	-0.294575326	1	1	1.96E-19	kis
aPKC	1.06E-23	0.40834404	1	1	2.30E-19	aPKC
cpx	1.85E-23	0.355781716	1	1	4.02E-19	cpx
dpr7	2.05E-23	0.671874982	1	1	4.46E-19	dpr7
gw	2.57E-23	0.446786887	1	1	5.59E-19	gw
Appl	2.92E-23	-0.184640516	1	1	6.36E-19	Appl
pan	3.45E-23	0.492795456	1	1	7.52E-19	pan
CG4829	3.98E-23	-0.362003512	1	1	8.66E-19	CG4829
Set2	6.11E-23	-0.560307792	1	1	1.33E-18	Set2
otp	6.19E-23	1.088588558	1	1	1.35E-18	otp
lncRNA:CR45082	8.16E-23	-0.954974049	1	1	1.78E-18	lncRNA:CR45082
CG13360	9.67E-23	-1.388766628	0.458	1	2.11E-18	CG13360
Nmdar2	1.07E-22	-0.353276929	1	1	2.33E-18	Nmdar2
trv	1.14E-22	0.407937382	1	1	2.47E-18	trv
lncRNA:CR40469	1.38E-22	-1.290631421	1	1	3.01E-18	lncRNA:CR40469
Cubn	1.96E-22	-0.978395369	1	1	4.28E-18	Cubn
CG33217	2.04E-22	0.909330904	1	1	4.44E-18	CG33217
28SrRNA-Psi:CR45860	2.56E-22	-1.511676812	1	1	5.57E-18	28SrRNA-Psi:CR45860
28SrRNA-Psi:CR45855	2.69E-22	-1.191116911	1	1	5.85E-18	28SrRNA-Psi:CR45855
CG32813	4.60E-22	-0.478192827	1	1	1.00E-17	CG32813
nuf	5.57E-22	0.529634544	1	1	1.21E-17	nuf
trr	7.10E-22	-0.7478803	1	1	1.55E-17	trr
Adar	7.39E-22	0.474554481	1	1	1.61E-17	Adar
Myo81F	8.35E-22	-0.34914838	1	1	1.82E-17	Myo81F
RyR	9.61E-22	-0.660698129	1	1	2.09E-17	RyR
28SrRNA-Psi:CR45859	1.13E-21	-1.174936296	1	1	2.47E-17	28SrRNA-Psi:CR45859
Imp	1.39E-21	-0.365220996	1	1	3.02E-17	Imp
Atpalpha	2.63E-21	0.372533463	1	1	5.73E-17	Atpalpha
Rip11	2.70E-21	-0.393943329	1	1	5.88E-17	Rip11
Ythdc1	2.78E-21	-0.334005589	1	1	6.05E-17	Ythdc1
CG32767	3.35E-21	-0.332901784	1	1	7.29E-17	CG32767
Cyp6a8	3.69E-21	-1.175477778	0.25	1	8.04E-17	Cyp6a8
Galphaq	5.03E-21	0.454172869	1	1	1.10E-16	Galphaq
CG33229	5.80E-21	-0.479693222	1	1	1.26E-16	CG33229
Ank	7.68E-21	0.482274795	1	1	1.67E-16	Ank
snRNA:7SKa	8.06E-21	-0.862074407	1	1	1.75E-16	snRNA:7SKa
Cyp4d2	9.46E-21	1.192439265	1	1	2.06E-16	Cyp4d2
IA-2	1.08E-20	0.368726375	1	1	2.35E-16	IA-2
Tpst	1.19E-20	-0.357213854	1	1	2.60E-16	Tpst
gol	1.19E-20	0.510855108	1	1	2.60E-16	gol
Cyp6d5	1.23E-20	-1.17608372	0.875	1	2.68E-16	Cyp6d5
lola	1.38E-20	0.331036939	1	1	3.00E-16	lola
Nt5b	1.74E-20	-0.479145778	1	1	3.79E-16	Nt5b
rst	2.16E-20	-0.614867336	1	1	4.69E-16	rst
RpS7	2.83E-20	-0.654650699	1	1	6.16E-16	RpS7
dikar	3.73E-20	-0.270657155	1	1	8.12E-16	dikar
Ggamma1	5.22E-20	0.538798287	1	1	1.14E-15	Ggamma1
CG40045	5.30E-20	0.71322407	1	1	1.15E-15	CG40045
RpL17	5.33E-20	-0.863202762	1	1	1.16E-15	RpL17
CG42340	5.79E-20	-0.337827092	1	1	1.26E-15	CG42340
CG1722	6.29E-20	-0.726108387	1	1	1.37E-15	CG1722
Asator	6.57E-20	0.394012717	1	1	1.43E-15	Asator
CG43902	1.01E-19	-0.433494796	1	1	2.20E-15	CG43902
Hers	1.06E-19	-0.241699238	1	1	2.32E-15	Hers
CaMKII	1.22E-19	0.431388572	1	1	2.65E-15	CaMKII
CG32547	1.26E-19	-0.511675784	1	1	2.75E-15	CG32547
Ets98B	1.75E-19	-1.497115826	1	1	3.81E-15	Ets98B
snoRNA:Psi28S-3342	1.89E-19	-1.77771126	0.792	1	4.11E-15	snoRNA:Psi28S-3342
lncRNA:CR46472	2.15E-19	-1.027947777	0.958	1	4.67E-15	lncRNA:CR46472
vnd	2.32E-19	-0.997441837	1	1	5.05E-15	vnd
slo	3.26E-19	0.370912274	1	1	7.09E-15	slo
cactin	3.48E-19	-0.951690974	1	1	7.57E-15	cactin
orb2	3.67E-19	0.425960323	1	1	7.99E-15	orb2
Col4a1	3.86E-19	-1.052962508	1	1	8.40E-15	Col4a1
Ca-alpha1T	4.12E-19	-0.220875105	1	1	8.97E-15	Ca-alpha1T
4E-T	4.50E-19	0.529978438	1	1	9.80E-15	4E-T
CG43759	5.33E-19	-0.361415264	1	1	1.16E-14	CG43759
RhoGAP102A	5.36E-19	0.63012535	1	1	1.17E-14	RhoGAP102A
baz	7.51E-19	-0.901540267	1	1	1.63E-14	baz
fru	7.60E-19	0.480175213	1	1	1.65E-14	fru
CG44422	7.92E-19	-0.319637522	1	1	1.72E-14	CG44422
CG8671	1.08E-18	0.46712155	1	1	2.35E-14	CG8671
apolpp	1.20E-18	-1.710579657	1	1	2.61E-14	apolpp
Sur-8	1.26E-18	0.515810421	1	1	2.74E-14	Sur-8
l(1)G0289	1.53E-18	-0.350026602	1	1	3.34E-14	l(1)G0289
gce	1.54E-18	-0.268977519	1	1	3.35E-14	gce
PMCA	1.81E-18	0.386257458	1	1	3.95E-14	PMCA
side-VIII	2.89E-18	-0.213602152	1	1	6.29E-14	side-VIII
CG30389	3.88E-18	-0.385414523	1	1	8.45E-14	CG30389
Nipped-A	4.96E-18	0.359256158	1	1	1.08E-13	Nipped-A
Vha16-1	5.05E-18	0.472049282	1	1	1.10E-13	Vha16-1
asRNA:CR45601	6.12E-18	-1.137159657	0.333	0.958	1.33E-13	asRNA:CR45601
CG9095	6.98E-18	-1.078829345	0.417	0.958	1.52E-13	CG9095
mt:CoI	7.41E-18	0.751345607	1	1	1.61E-13	mt:CoI
DAAM	8.78E-18	-0.449101788	1	1	1.91E-13	DAAM
Uhg5	8.88E-18	-0.560486027	1	1	1.93E-13	Uhg5
HeT-A{}6532	9.88E-18	1.22931713	1	1	2.15E-13	HeT-A{}6532
CG12994	9.91E-18	-0.662761543	1	1	2.16E-13	CG12994
CG43347	1.11E-17	-0.46343522	1	1	2.42E-13	CG43347
CG15765	1.25E-17	-0.265305833	1	1	2.73E-13	CG15765
CG2186	1.58E-17	-0.478979872	1	1	3.45E-13	CG2186
mt:lrRNA	1.85E-17	-0.606757111	1	1	4.03E-13	mt:lrRNA
HERC2	1.98E-17	-0.617206642	1	1	4.32E-13	HERC2
ZAP3	2.92E-17	-0.300157367	1	1	6.36E-13	ZAP3
Egfr	3.50E-17	-1.530301561	1	1	7.61E-13	Egfr
spen	3.92E-17	-0.227627846	1	1	8.54E-13	spen
mamo	4.17E-17	-0.26946179	1	1	9.07E-13	mamo
CG42748	4.50E-17	0.379909214	1	1	9.80E-13	CG42748
Coq7	4.57E-17	-0.832620584	1	1	9.95E-13	Coq7
CG31510	4.81E-17	0.693341853	1	1	1.05E-12	CG31510
Cyp28d1	6.80E-17	-0.670329447	1	1	1.48E-12	Cyp28d1
bi	1.05E-16	-0.403152986	1	1	2.29E-12	bi
Vsx1	1.06E-16	-0.51922245	1	1	2.32E-12	Vsx1
sev	1.32E-16	-0.775569768	1	1	2.87E-12	sev
CG1677	1.53E-16	-0.24531277	1	1	3.33E-12	CG1677
CG31998	1.62E-16	0.383299198	1	1	3.53E-12	CG31998
Cp7Fa	1.85E-16	-0.956683869	1	1	4.02E-12	Cp7Fa
CG31221	1.86E-16	0.436606778	1	1	4.05E-12	CG31221
copia{}1467	1.95E-16	0.967993715	1	1	4.24E-12	copia{}1467
CG2233	2.01E-16	-1.814714002	1	1	4.37E-12	CG2233
Mct1	4.51E-16	-0.984648727	1	1	9.82E-12	Mct1
Nf-YC	5.01E-16	-0.445016151	1	1	1.09E-11	Nf-YC
tou	5.26E-16	-0.16655624	1	1	1.14E-11	tou
Crk	5.39E-16	0.662928364	1	1	1.17E-11	Crk
GATAd	6.91E-16	0.690897322	1	1	1.50E-11	GATAd
Slip1	7.67E-16	0.501954113	1	1	1.67E-11	Slip1
emc	7.86E-16	0.477869744	1	1	1.71E-11	emc
e(y)3	9.01E-16	-0.354722632	1	1	1.96E-11	e(y)3
297{}1721	9.42E-16	-0.69153598	0	0.833	2.05E-11	297{}1721
CG14431	1.04E-15	-0.417880672	1	1	2.27E-11	CG14431
CG10560	1.35E-15	-1.051844189	0.833	1	2.93E-11	CG10560
His3.3B	1.35E-15	0.45742654	1	1	2.95E-11	His3.3B
14-3-3zeta	1.52E-15	0.429405261	1	1	3.31E-11	14-3-3zeta
CG42271	1.80E-15	-0.419362549	1	1	3.93E-11	CG42271
Spt6	1.85E-15	-0.567636332	1	1	4.03E-11	Spt6
CG32264	1.94E-15	0.326429256	1	1	4.22E-11	CG32264
Msr-110	2.12E-15	-0.78404642	1	1	4.61E-11	Msr-110
DIP-delta	2.12E-15	0.495849583	1	1	4.61E-11	DIP-delta
CG40498	2.38E-15	0.388594806	1	1	5.18E-11	CG40498
ND-B14.5A	2.41E-15	0.832356329	1	1	5.25E-11	ND-B14.5A
CG3638	2.48E-15	-0.400518505	1	1	5.41E-11	CG3638
aay	2.62E-15	-0.74777214	1	1	5.70E-11	aay
CG32444	2.63E-15	-0.90707365	0.708	1	5.72E-11	CG32444
CG7781	3.06E-15	0.487144262	1	1	6.67E-11	CG7781
CG6420	3.14E-15	-0.567950427	1	1	6.85E-11	CG6420
kat80	3.35E-15	0.611155849	1	1	7.29E-11	kat80
Alg-2	3.65E-15	0.610350418	1	1	7.96E-11	Alg-2
mub	5.13E-15	0.308935108	1	1	1.12E-10	mub
cnc	5.49E-15	-0.231315503	1	1	1.19E-10	cnc
qvr	5.62E-15	0.38127324	1	1	1.22E-10	qvr
CG10621	5.72E-15	-0.995743073	0.708	1	1.25E-10	CG10621
RpS16	5.95E-15	-0.738069475	1	1	1.30E-10	RpS16
sNPF	6.02E-15	0.682872687	1	1	1.31E-10	sNPF
lncRNA:CR44024	6.59E-15	0.537457253	1	1	1.43E-10	lncRNA:CR44024
jef	6.72E-15	0.433425488	1	1	1.46E-10	jef
Nlg2	6.84E-15	-0.199400442	1	1	1.49E-10	Nlg2
DIP-alpha	7.33E-15	-0.766404174	1	1	1.59E-10	DIP-alpha
Alk	7.51E-15	0.390968722	1	1	1.64E-10	Alk
CG13579	7.64E-15	-0.371838927	1	1	1.66E-10	CG13579
CG34354	1.03E-14	0.379432716	1	1	2.24E-10	CG34354
hdc	1.14E-14	0.304909547	1	1	2.47E-10	hdc
Mmp2	1.16E-14	-0.370140802	1	1	2.54E-10	Mmp2
Marf	1.18E-14	-0.321695398	1	1	2.57E-10	Marf
cta	1.20E-14	0.425589496	1	1	2.61E-10	cta
CG16820	1.34E-14	-0.741488284	0.125	0.792	2.92E-10	CG16820
snRNP-U1-70K	1.66E-14	-0.443230619	1	1	3.61E-10	snRNP-U1-70K
CG43689	1.71E-14	-0.639539684	1	1	3.73E-10	CG43689
CG17549	2.06E-14	-0.876248484	0.833	1	4.48E-10	CG17549
CG42346	2.06E-14	-0.267487597	1	1	4.49E-10	CG42346
CG7646	2.87E-14	0.626744481	1	1	6.24E-10	CG7646
CG15894	3.20E-14	-0.337446583	1	1	6.98E-10	CG15894
FASN1	3.57E-14	-0.558496376	1	1	7.77E-10	FASN1
Taf3	3.68E-14	0.412432639	1	1	8.01E-10	Taf3
upSET	3.72E-14	-0.270415885	1	1	8.09E-10	upSET
accord{}818	3.99E-14	1.687943231	1	0.792	8.69E-10	accord{}818
jdp	4.63E-14	0.423173469	1	1	1.01E-09	jdp
CG3078	4.66E-14	-0.579365439	1	1	1.01E-09	CG3078
Maf1	4.81E-14	0.382081978	1	1	1.05E-09	Maf1
gus	4.86E-14	0.482835769	1	1	1.06E-09	gus
beat-Va	5.33E-14	0.610219821	1	1	1.16E-09	beat-Va
raptor	5.64E-14	-0.402140493	1	1	1.23E-09	raptor
Tmtc3	6.00E-14	-0.590324446	1	1	1.31E-09	Tmtc3
CG2225	6.29E-14	0.368587491	1	1	1.37E-09	CG2225
CG31808	7.61E-14	0.489437319	1	1	1.66E-09	CG31808
CG11360	7.66E-14	0.424952489	1	1	1.67E-09	CG11360
CG13315	8.28E-14	-1.343503371	0.792	1	1.80E-09	CG13315
Fer1	8.42E-14	0.875078512	1	1	1.83E-09	Fer1
kirre	8.85E-14	-0.26537317	1	1	1.93E-09	kirre
CG42339	9.12E-14	-0.307961005	1	1	1.99E-09	CG42339
CG14200	9.29E-14	-0.526853009	1	1	2.02E-09	CG14200
hrm	1.02E-13	0.550795487	1	1	2.22E-09	hrm
Efa6	1.12E-13	-0.262747191	1	1	2.43E-09	Efa6
CG42524	1.16E-13	-0.311851094	1	1	2.52E-09	CG42524
lncRNA:CR45388	1.21E-13	0.768390311	1	1	2.63E-09	lncRNA:CR45388
dysc	1.27E-13	0.30223567	1	1	2.76E-09	dysc
Syn	1.27E-13	0.35553684	1	1	2.77E-09	Syn
CG42724	1.28E-13	-0.400745216	1	1	2.78E-09	CG42724
mt:srRNA	1.31E-13	-0.711168506	1	1	2.84E-09	mt:srRNA
CG14441	1.36E-13	-0.315831005	1	1	2.96E-09	CG14441
CG17528	1.45E-13	0.483781826	1	1	3.15E-09	CG17528
stol	1.49E-13	0.416232435	1	1	3.24E-09	stol
Bbd	1.49E-13	-0.955125224	0.792	1	3.25E-09	Bbd
Glt	1.59E-13	-0.894228988	1	1	3.46E-09	Glt
BOD1	1.78E-13	-0.399575573	1	1	3.87E-09	BOD1
CG5773	1.87E-13	-0.662653446	0.125	0.833	4.08E-09	CG5773
Pp2C1	1.93E-13	-0.343631781	1	1	4.19E-09	Pp2C1
sxc	1.94E-13	0.344199146	1	1	4.23E-09	sxc
l(1)G0196	1.97E-13	-0.172292015	1	1	4.30E-09	l(1)G0196
sdk	1.98E-13	-0.35269184	1	1	4.32E-09	sdk
Unr	2.05E-13	0.366768973	1	1	4.46E-09	Unr
lncRNA:CR32773	2.21E-13	-0.537410764	1	1	4.81E-09	lncRNA:CR32773
CkIIalpha	2.48E-13	0.518986438	1	1	5.39E-09	CkIIalpha
MRP	2.70E-13	0.556051399	1	1	5.88E-09	MRP
CG4928	2.94E-13	-3.278799306	0.5	0.958	6.39E-09	CG4928
Cyp6a2	2.97E-13	-0.988013841	1	1	6.46E-09	Cyp6a2
CG9123	3.11E-13	-0.758493047	1	1	6.76E-09	CG9123
lap	3.31E-13	0.394126356	1	1	7.20E-09	lap
MED26	3.47E-13	0.416953784	1	1	7.55E-09	MED26
CG7607	3.49E-13	-0.824901222	1	1	7.61E-09	CG7607
CG3625	3.59E-13	0.604178941	1	1	7.81E-09	CG3625
Cow	3.63E-13	-0.184228024	1	1	7.90E-09	Cow
Pkc53E	4.13E-13	0.379573326	1	1	8.99E-09	Pkc53E
ctrip	4.14E-13	-0.241250027	1	1	9.02E-09	ctrip
Mgat4a	4.28E-13	0.608098406	1	1	9.31E-09	Mgat4a
S{}1208	4.54E-13	-0.6222034	0.125	0.833	9.88E-09	S{}1208
Vps11	4.75E-13	0.597532062	1	1	1.03E-08	Vps11
CG30046	4.75E-13	-0.868174774	0.542	0.958	1.04E-08	CG30046
CG2736	5.05E-13	-1.16562707	0.667	0.958	1.10E-08	CG2736
CG13008	5.28E-13	-0.775616661	1	1	1.15E-08	CG13008
CG7029	6.07E-13	-0.401374936	1	1	1.32E-08	CG7029
Sap47	7.12E-13	0.341937674	1	1	1.55E-08	Sap47
DIP-gamma	8.50E-13	-0.253835423	1	1	1.85E-08	DIP-gamma
CG46385	8.66E-13	-0.176347184	1	1	1.89E-08	CG46385
Pka-R2	8.68E-13	0.37864865	1	1	1.89E-08	Pka-R2
CG42671	9.43E-13	0.403237587	1	1	2.05E-08	CG42671
CG32809	9.74E-13	-0.202000327	1	1	2.12E-08	CG32809
beta-Spec	1.03E-12	-0.356952683	1	1	2.24E-08	beta-Spec
Dscam1	1.03E-12	-0.27617109	1	1	2.24E-08	Dscam1
TTLL5	1.17E-12	0.527900841	1	1	2.56E-08	TTLL5
Atf6	1.19E-12	0.439439469	1	1	2.60E-08	Atf6
Crag	1.22E-12	-0.29301763	1	1	2.66E-08	Crag
MSAmiP	1.30E-12	-0.698695751	0.208	0.958	2.83E-08	MSAmiP
RpS5a	1.42E-12	-0.561658258	1	1	3.10E-08	RpS5a
CG32795	1.66E-12	-0.445057633	1	1	3.62E-08	CG32795
CG8677	1.76E-12	-0.311377943	1	1	3.83E-08	CG8677
Syt1	1.80E-12	0.30577084	1	1	3.91E-08	Syt1
RIC-3	1.92E-12	0.388274459	1	1	4.18E-08	RIC-3
PAN3	1.94E-12	0.35067495	1	1	4.22E-08	PAN3
sky	2.03E-12	0.318357624	1	1	4.43E-08	sky
CG11147	2.13E-12	-0.805528469	0.958	1	4.64E-08	CG11147
CG4020	2.16E-12	-0.627268717	0.208	0.833	4.70E-08	CG4020
CG14641	2.18E-12	0.657834567	1	1	4.74E-08	CG14641
Nipped-B	2.24E-12	0.334558936	1	1	4.87E-08	Nipped-B
CG1142	2.49E-12	-0.656183704	1	1	5.41E-08	CG1142
Cirl	2.63E-12	-0.178634418	1	1	5.73E-08	Cirl
VAChT	2.63E-12	0.352629625	1	1	5.73E-08	VAChT
dtn	2.80E-12	-0.2187281	1	1	6.10E-08	dtn
Nhe3	2.84E-12	0.419969306	1	1	6.17E-08	Nhe3
copia{}387	3.44E-12	0.910278652	1	1	7.48E-08	copia{}387
CG34166	3.69E-12	-1.140290649	0.75	1	8.03E-08	CG34166
Nha2	3.71E-12	-0.81262658	0.708	0.958	8.09E-08	Nha2
Gs2	4.54E-12	-0.318431203	1	1	9.88E-08	Gs2
CG1695	5.09E-12	-0.317731006	1	1	1.11E-07	CG1695
CG34324	5.19E-12	-1.154572089	0.083	0.875	1.13E-07	CG34324
CG3040	5.25E-12	-0.784174843	0.958	1	1.14E-07	CG3040
Rbp9	6.08E-12	0.318094632	1	1	1.32E-07	Rbp9
Cam	6.88E-12	0.326297264	1	1	1.50E-07	Cam
spri	7.00E-12	-0.240819604	1	1	1.52E-07	spri
raw	7.45E-12	0.460369941	1	1	1.62E-07	raw
Agxt	7.70E-12	-0.835949865	0.458	0.958	1.68E-07	Agxt
CG11417	7.73E-12	-0.757233199	1	1	1.68E-07	CG11417
CG14082	8.05E-12	0.483326047	1	1	1.75E-07	CG14082
tara	8.12E-12	-0.178523994	1	1	1.77E-07	tara
IntS3	8.41E-12	0.475028913	1	1	1.83E-07	IntS3
tau	9.23E-12	0.395335686	1	1	2.01E-07	tau
CG10600	1.02E-11	-0.30702056	1	1	2.22E-07	CG10600
Jarid2	1.04E-11	-0.26173471	1	1	2.27E-07	Jarid2
BuGZ	1.18E-11	0.446122881	1	1	2.57E-07	BuGZ
GABA-B-R1	1.25E-11	0.310103428	1	1	2.72E-07	GABA-B-R1
Rad23	1.30E-11	0.550366024	1	1	2.83E-07	Rad23
Gug	1.34E-11	-0.187038989	1	1	2.92E-07	Gug
lncRNA:CR43650	1.56E-11	-1.376990828	1	1	3.39E-07	lncRNA:CR43650
RpL28	1.59E-11	-0.571167648	1	1	3.46E-07	RpL28
CG6356	1.59E-11	0.760696766	1	1	3.46E-07	CG6356
ab	1.69E-11	-0.162371743	1	1	3.67E-07	ab
DopEcR	1.71E-11	0.338864734	1	1	3.71E-07	DopEcR
Tet	1.79E-11	-0.236490777	1	1	3.90E-07	Tet
Cbs	1.85E-11	0.782894182	1	1	4.03E-07	Cbs
Ktl	1.89E-11	0.523009196	1	1	4.11E-07	Ktl
ph-p	1.91E-11	-0.434624033	1	1	4.15E-07	ph-p
CARPA	1.97E-11	-0.389695515	1	1	4.29E-07	CARPA
CG41099	1.99E-11	0.36285325	1	1	4.33E-07	CG41099
CG3376	2.00E-11	-0.613746466	1	1	4.36E-07	CG3376
tth	2.01E-11	-0.427762378	1	1	4.38E-07	tth
ssh	2.01E-11	-0.31101523	1	1	4.39E-07	ssh
CG4557	2.02E-11	-0.509695486	1	1	4.39E-07	CG4557
RhoGEF64C	2.22E-11	-0.77115842	0.875	1	4.84E-07	RhoGEF64C
Apoltp	2.25E-11	-0.556178479	1	1	4.91E-07	Apoltp
vtd	2.27E-11	0.375033671	1	1	4.94E-07	vtd
Pdp1	2.28E-11	0.332986684	1	1	4.96E-07	Pdp1
CG3777	2.30E-11	-0.461974741	1	1	5.01E-07	CG3777
kek5	2.77E-11	-0.190512274	1	1	6.03E-07	kek5
wtrw	2.95E-11	0.527008441	1	1	6.42E-07	wtrw
fne	2.95E-11	0.38362269	1	1	6.43E-07	fne
beta-Man	3.11E-11	-0.69604944	1	1	6.76E-07	beta-Man
rut	3.12E-11	-0.289983198	1	1	6.78E-07	rut
Rbp	3.31E-11	0.286502993	1	1	7.21E-07	Rbp
Rbp6	3.42E-11	-0.09935495	1	1	7.44E-07	Rbp6
asRNA:CR45009	3.44E-11	0.880595618	1	0.958	7.48E-07	asRNA:CR45009
PlexA	3.56E-11	0.398955525	1	1	7.75E-07	PlexA
CG4716	3.61E-11	-0.912324539	0.875	1	7.85E-07	CG4716
Sec16	3.64E-11	-0.334512884	1	1	7.93E-07	Sec16
Actbeta	4.17E-11	0.410212457	1	1	9.07E-07	Actbeta
pug	4.17E-11	-0.734511252	1	1	9.08E-07	pug
rdgB	4.26E-11	0.329190726	1	1	9.27E-07	rdgB
CG42402	4.95E-11	0.324919912	1	1	1.08E-06	CG42402
Setd3	5.06E-11	-0.597841191	1	1	1.10E-06	Setd3
Csgalnact	5.74E-11	0.563509148	1	1	1.25E-06	Csgalnact
Zdhhc8	6.16E-11	-0.169832803	1	1	1.34E-06	Zdhhc8
CG5004	6.27E-11	0.430920451	1	1	1.36E-06	CG5004
fwe	6.30E-11	0.388049063	1	1	1.37E-06	fwe
hoe1	6.40E-11	0.487227802	1	1	1.39E-06	hoe1
alpha-Est9	6.44E-11	0.502005664	1	1	1.40E-06	alpha-Est9
Snoo	6.65E-11	-0.158757913	1	1	1.45E-06	Snoo
RpL13A	7.01E-11	-0.636932332	1	1	1.53E-06	RpL13A
lncRNA:CR42862	7.33E-11	-0.308483829	1	1	1.59E-06	lncRNA:CR42862
aqz	8.13E-11	0.323457712	1	1	1.77E-06	aqz
CG1674	8.92E-11	0.761250348	1	1	1.94E-06	CG1674
1731{}3749	8.96E-11	-0.616382356	1	1	1.95E-06	1731{}3749
Kif3C	9.19E-11	0.407648125	1	1	2.00E-06	Kif3C
CG12672	9.80E-11	-0.527659513	1	1	2.13E-06	CG12672
CG17786	1.23E-10	-0.384152048	1	1	2.67E-06	CG17786
kuz	1.27E-10	0.279111148	1	1	2.77E-06	kuz
mv	1.35E-10	-0.375318471	1	1	2.93E-06	mv
CG1213	1.50E-10	-0.791044951	0.917	1	3.26E-06	CG1213
myo	1.53E-10	0.529193261	1	1	3.33E-06	myo
Mid1	1.53E-10	-0.094849968	1	1	3.33E-06	Mid1
CG5065	1.59E-10	0.378389744	1	1	3.45E-06	CG5065
bun	1.60E-10	-0.236705016	1	1	3.49E-06	bun
vkg	1.62E-10	-0.896273937	1	1	3.52E-06	vkg
Mkk4	1.74E-10	0.508558826	1	1	3.79E-06	Mkk4
CG31869	1.76E-10	0.582622924	1	1	3.83E-06	CG31869
tay	1.80E-10	-0.184233679	1	1	3.93E-06	tay
Hr3	1.81E-10	0.300916463	1	1	3.94E-06	Hr3
Nca	2.06E-10	0.478303798	1	1	4.48E-06	Nca
CG2926	2.27E-10	-0.19177938	1	1	4.95E-06	CG2926
sol	2.31E-10	-0.360891288	1	1	5.02E-06	sol
CG1979	2.36E-10	-1.237316605	0.417	1	5.14E-06	CG1979
trn	2.48E-10	0.663492579	1	1	5.40E-06	trn
Cyp18a1	2.62E-10	-1.042503776	0.75	1	5.71E-06	Cyp18a1
cic	2.63E-10	-0.247675294	1	1	5.72E-06	cic
CG1090	2.64E-10	0.349703287	1	1	5.76E-06	CG1090
Tis11	2.72E-10	-0.439965236	1	1	5.93E-06	Tis11
Vha55	2.75E-10	0.526574867	1	1	5.98E-06	Vha55
fog	2.79E-10	-0.590952421	1	1	6.07E-06	fog
Eglp4	2.80E-10	-1.147032371	0.667	1	6.10E-06	Eglp4
fs(1)h	2.81E-10	-0.146509439	1	1	6.11E-06	fs(1)h
CG8929	2.89E-10	-0.271294089	1	1	6.30E-06	CG8929
CG17816	2.99E-10	0.340437544	1	1	6.50E-06	CG17816
RpS12	2.99E-10	-0.558042292	1	1	6.52E-06	RpS12
scaf	3.02E-10	0.916174158	1	0.958	6.57E-06	scaf
hang	3.03E-10	-0.276684409	1	1	6.60E-06	hang
Nplp2	3.47E-10	-1.130326808	0.792	1	7.55E-06	Nplp2
Phk-3	3.75E-10	-0.615590975	0.292	0.75	8.16E-06	Phk-3
Gbs-70E	3.78E-10	-1.384802007	1	1	8.23E-06	Gbs-70E
18SrRNA-Psi:CR41602	4.19E-10	-0.596684767	1	1	9.12E-06	18SrRNA-Psi:CR41602
RhoGAP19D	4.28E-10	-0.191289723	1	1	9.33E-06	RhoGAP19D
Gad1	4.96E-10	0.440961575	1	1	1.08E-05	Gad1
CG46466	5.03E-10	0.642579758	1	1	1.09E-05	CG46466
CG34393	6.45E-10	0.365686273	1	1	1.40E-05	CG34393
oys	6.50E-10	0.389603591	1	1	1.41E-05	oys
Pdfr	7.12E-10	-0.428910575	1	1	1.55E-05	Pdfr
tyn	7.54E-10	0.484119675	1	1	1.64E-05	tyn
Gp150	7.56E-10	-0.632379873	1	1	1.65E-05	Gp150
RpS25	7.81E-10	-0.498472443	1	1	1.70E-05	RpS25
CG4751	8.05E-10	-0.352617846	1	1	1.75E-05	CG4751
Vsx2	8.29E-10	-0.459790461	1	1	1.80E-05	Vsx2
dpr18	8.35E-10	0.506336414	1	1	1.82E-05	dpr18
Frl	8.91E-10	0.35278647	1	1	1.94E-05	Frl
ctp	9.27E-10	0.340989517	1	1	2.02E-05	ctp
Cyp4e2	1.00E-09	-1.043809049	0.667	1	2.18E-05	Cyp4e2
CG5937	1.06E-09	-0.333347436	1	1	2.32E-05	CG5937
CG42588	1.10E-09	0.498612652	1	1	2.39E-05	CG42588
CG42663	1.12E-09	0.479445585	1	1	2.44E-05	CG42663
CG15040	1.14E-09	-0.67608176	0.875	1	2.48E-05	CG15040
CG16826	1.14E-09	-1.333904179	0.208	0.708	2.48E-05	CG16826
Hcf	1.15E-09	0.292203929	1	1	2.50E-05	Hcf
fray	1.17E-09	0.347989466	1	1	2.55E-05	fray
Tdg	1.23E-09	0.319729985	1	1	2.67E-05	Tdg
Prosap	1.29E-09	-0.164719569	1	1	2.80E-05	Prosap
kek6	1.30E-09	-0.152404177	1	1	2.83E-05	kek6
CG34220	1.31E-09	-0.720449417	1	1	2.86E-05	CG34220
mino	1.33E-09	-0.527796622	1	1	2.89E-05	mino
scrt	1.33E-09	0.28012004	1	1	2.90E-05	scrt
Axs	1.38E-09	0.69843005	1	1	2.99E-05	Axs
trol	1.44E-09	-0.224820547	1	1	3.14E-05	trol
nrv3	1.45E-09	0.335726502	1	1	3.16E-05	nrv3
RpS9	1.50E-09	-0.709334268	1	1	3.27E-05	RpS9
mt:Cyt-b	1.51E-09	0.69655331	1	1	3.28E-05	mt:Cyt-b
nAChRalpha5	1.52E-09	0.271003566	1	1	3.32E-05	nAChRalpha5
na	1.55E-09	-0.177669648	1	1	3.38E-05	na
mei-P26	1.61E-09	-0.162917584	1	1	3.50E-05	mei-P26
sima	1.75E-09	-0.095917581	1	1	3.81E-05	sima
AP-2alpha	1.77E-09	0.421383254	1	1	3.85E-05	AP-2alpha
shakB	1.77E-09	-0.170553653	1	1	3.86E-05	shakB
Samuel	1.85E-09	-0.391660823	1	1	4.02E-05	Samuel
Rab3-GEF	1.94E-09	-0.127263001	1	1	4.22E-05	Rab3-GEF
Prp5	1.94E-09	-0.568584641	1	1	4.23E-05	Prp5
Pfas	1.98E-09	-0.692861854	0.917	1	4.31E-05	Pfas
dpr3	1.98E-09	-0.209411881	1	1	4.32E-05	dpr3
PIP4K	2.04E-09	0.378082204	1	1	4.45E-05	PIP4K
CG6770	2.18E-09	-0.302837034	1	1	4.74E-05	CG6770
CG10465	2.20E-09	0.614611585	1	1	4.80E-05	CG10465
vig	2.21E-09	0.389232218	1	1	4.81E-05	vig
mask	2.24E-09	-0.258111588	1	1	4.87E-05	mask
Toll-6	2.31E-09	0.387627268	1	1	5.02E-05	Toll-6
pst	2.34E-09	-0.684999837	1	1	5.09E-05	pst
skd	2.48E-09	-0.10557267	1	1	5.39E-05	skd
CG44245	2.79E-09	-0.244204465	1	1	6.07E-05	CG44245
Cyp6t1	2.89E-09	-0.492946807	0.208	0.75	6.28E-05	Cyp6t1
CG40191	3.03E-09	0.424454015	1	1	6.59E-05	CG40191
sqd	3.05E-09	0.294085884	1	1	6.65E-05	sqd
Nhe2	3.12E-09	0.314205316	1	1	6.79E-05	Nhe2
asRNA:CR44894	3.30E-09	-0.468374879	1	1	7.18E-05	asRNA:CR44894
CG40160	3.42E-09	-0.790650202	0.875	1	7.45E-05	CG40160
BomT3	3.52E-09	-0.792303309	0.875	1	7.67E-05	BomT3
RpS10b	3.59E-09	-0.544579158	1	1	7.82E-05	RpS10b
Dpp10	3.60E-09	0.282320637	1	1	7.84E-05	Dpp10
Patronin	3.62E-09	-0.226415355	1	1	7.88E-05	Patronin
P5CS	3.89E-09	-1.646448988	0.917	1	8.47E-05	P5CS
CG14434	4.09E-09	-0.491983377	1	1	8.89E-05	CG14434
Nepl5	4.16E-09	-0.621109347	1	1	9.05E-05	Nepl5
CG3829	4.27E-09	-1.085229752	0.75	1	9.29E-05	CG3829
Hayan	4.34E-09	-0.658672381	0.458	0.875	9.44E-05	Hayan
CG32756	4.45E-09	0.655197941	1	1	9.69E-05	CG32756
Nna1	4.61E-09	0.42961217	1	1	0.000100305	Nna1
CG17646	4.61E-09	-0.320291609	1	1	0.000100401	CG17646
brp	4.82E-09	-0.225860137	1	1	0.000104855	brp
copia{}837	4.83E-09	1.08156148	1	1	0.000105101	copia{}837
AANATL7	4.97E-09	-0.693513365	0.958	1	0.000108115	AANATL7
TwdlG	4.98E-09	0.643544271	1	1	0.000108463	TwdlG
stx	5.26E-09	-0.168270043	1	1	0.000114478	stx
Sytalpha	5.29E-09	0.493768976	1	1	0.000115079	Sytalpha
unc79	5.32E-09	-0.168297425	1	1	0.000115867	unc79
Mcad	5.68E-09	-0.627306834	1	1	0.000123737	Mcad
Ac13E	5.73E-09	-0.313924897	1	1	0.000124732	Ac13E
Elys	5.78E-09	-0.518645918	1	1	0.000125798	Elys
daw	5.84E-09	-1.107630697	0.958	1	0.000127082	daw
Galphas	5.91E-09	-0.289015179	1	1	0.000128626	Galphas
CG9689	5.94E-09	-0.504481458	0.167	0.792	0.000129417	CG9689
sas	5.97E-09	-0.614317529	0.625	0.917	0.000129966	sas
osa	6.05E-09	-0.172981585	1	1	0.000131773	osa
pcs	6.17E-09	0.381246395	1	1	0.000134253	pcs
Spps	6.28E-09	-0.531265261	1	1	0.000136636	Spps
ATPsynbeta	6.43E-09	0.488620562	1	1	0.000140035	ATPsynbeta
PlexB	6.74E-09	0.39364628	1	1	0.000146843	PlexB
conu	6.76E-09	0.325097994	1	1	0.000147077	conu
bgm	7.15E-09	-0.988750384	0.792	1	0.000155692	bgm
CG17883	7.22E-09	0.56094245	1	1	0.000157113	CG17883
CG43901	7.31E-09	-0.237146974	1	1	0.000159103	CG43901
pAbp	7.32E-09	0.340241378	1	1	0.000159342	pAbp
sbr	7.62E-09	0.308801004	1	1	0.000165805	sbr
Odc1	7.63E-09	-0.496979475	0.042	0.667	0.000166125	Odc1
Cadps	7.72E-09	0.284175547	1	1	0.000168132	Cadps
CG46339	8.03E-09	0.411917311	1	1	0.000174822	CG46339
Map205	8.13E-09	0.326390661	1	1	0.000177097	Map205
CG45050	8.58E-09	0.327080909	1	1	0.000186844	CG45050
CG10553	8.82E-09	-0.621746734	0.458	0.917	0.000192035	CG10553
asRNA:CR45046	8.84E-09	-0.44756705	0.083	0.667	0.000192423	asRNA:CR45046
CG7720	8.84E-09	-1.108013456	1	1	0.000192516	CG7720
CG42795	9.59E-09	-0.122596112	1	1	0.00020868	CG42795
CG3107	9.63E-09	0.446749877	1	1	0.000209721	CG3107
Haspin	9.68E-09	0.320215745	1	1	0.000210696	Haspin
Tsp39D	9.73E-09	0.468081276	1	1	0.000211902	Tsp39D
Vps26	9.82E-09	-0.369610246	1	1	0.000213694	Vps26
csw	9.91E-09	-0.145978317	1	1	0.000215668	csw
Gel	9.94E-09	-0.471432461	1	1	0.000216405	Gel
onecut	1.05E-08	0.317203849	1	1	0.000229647	onecut
sm	1.10E-08	0.245376633	1	1	0.000240214	sm
CG32815	1.18E-08	-0.341098069	1	1	0.000257777	CG32815
Larp4B	1.19E-08	-0.14196376	1	1	0.000258397	Larp4B
Ndfip	1.20E-08	0.49439539	1	1	0.000261859	Ndfip
CG34353	1.21E-08	-0.131602886	1	1	0.000263267	CG34353
Rok	1.24E-08	-0.271988851	1	1	0.000268985	Rok
CG8586	1.25E-08	-0.536197246	0.375	0.833	0.000272163	CG8586
CG1208	1.27E-08	-0.606213263	0.458	0.917	0.000276496	CG1208
Atx2	1.28E-08	-0.210673429	1	1	0.000277795	Atx2
Hsc70Cb	1.29E-08	0.42172588	1	1	0.000281922	Hsc70Cb
wisp	1.30E-08	0.813548	1	0.667	0.000282078	wisp
eEF1alpha2	1.32E-08	0.310838639	1	1	0.000287387	eEF1alpha2
dx	1.32E-08	-0.625354034	1	1	0.000288102	dx
Ndae1	1.35E-08	0.314555876	1	1	0.00029325	Ndae1
sns	1.39E-08	-0.164603418	1	1	0.00030211	sns
RalGPS	1.39E-08	0.382287632	1	1	0.000302404	RalGPS
RpL19	1.39E-08	-0.526609292	1	1	0.00030309	RpL19
CG1504	1.47E-08	-0.419964458	1	1	0.000318976	CG1504
RpL27A	1.50E-08	-0.555249699	1	1	0.000327594	RpL27A
rno	1.52E-08	-0.163737662	1	1	0.000330003	rno
lncRNA:CR43314	1.59E-08	-1.075033821	0.542	0.958	0.000345845	lncRNA:CR43314
CG9812	1.59E-08	-0.672230304	0.5	0.958	0.00034635	CG9812
CG10479	1.60E-08	0.721694148	1	1	0.000347801	CG10479
CG18265	1.63E-08	-0.263673713	1	1	0.000355042	CG18265
LpR2	1.63E-08	0.401274911	1	1	0.000355719	LpR2
CG33143	1.69E-08	0.303985555	1	1	0.000367227	CG33143
Rt1c{}269	1.71E-08	-0.598910129	0.958	0.958	0.000373313	Rt1c{}269
Chd1	1.74E-08	-0.293889752	1	1	0.000378811	Chd1
CG31759	1.76E-08	-0.708964425	0.958	1	0.000382307	CG31759
v	1.84E-08	-0.597814378	1	0.958	0.00040095	v
Prestin	1.86E-08	0.59832895	1	1	0.000404626	Prestin
ova	1.93E-08	0.531153839	1	1	0.000421219	ova
TTLL4A	2.00E-08	0.401889698	1	1	0.00043474	TTLL4A
exd	2.06E-08	0.477610006	1	1	0.000448387	exd
CYLD	2.09E-08	0.501671993	1	1	0.000454792	CYLD
Aps	2.10E-08	0.383187039	1	1	0.000456304	Aps
Pcf11	2.11E-08	0.277603522	1	1	0.000459498	Pcf11
CG12698	2.12E-08	0.602361513	0.958	0.292	0.000461671	CG12698
CG6231	2.24E-08	0.644831924	1	1	0.00048734	CG6231
RpS14a	2.32E-08	-0.560229819	1	1	0.000506032	RpS14a
HPS4	2.40E-08	0.540824366	1	1	0.000521581	HPS4
Abcd1	2.46E-08	0.386317527	1	1	0.000535692	Abcd1
puf	2.48E-08	-0.287354974	1	1	0.000539073	puf
CG42541	2.52E-08	0.314823563	1	1	0.000548199	CG42541
asRNA:CR43957	2.53E-08	0.755440424	1	0.833	0.000551706	asRNA:CR43957
CG3164	2.55E-08	-0.404230648	1	1	0.000555279	CG3164
Saf-B	2.68E-08	-0.214974839	1	1	0.000583394	Saf-B
5-HT1B	2.69E-08	0.347571689	1	1	0.000585822	5-HT1B
CG6154	2.89E-08	0.421935502	1	1	0.00062838	CG6154
Yeti	2.96E-08	0.344248236	1	1	0.00064356	Yeti
pdgy	2.96E-08	-0.317921823	1	1	0.000643675	pdgy
rumpel	3.03E-08	0.608664518	1	1	0.000659997	rumpel
CG42326	3.07E-08	-0.618997339	0.333	0.958	0.000667924	CG42326
CG33303	3.10E-08	0.60035105	1	1	0.000674452	CG33303
l(1)G0469	3.12E-08	0.47538188	1	1	0.000679914	l(1)G0469
CG12581	3.20E-08	-0.712391969	0.833	1	0.000695776	CG12581
Hecw	3.22E-08	-0.265952867	1	1	0.000701003	Hecw
ovo	3.25E-08	-0.636031061	1	1	0.000708409	ovo
roo{}34	3.43E-08	-0.719345242	0.833	0.958	0.000746686	roo{}34
CG12547	3.46E-08	0.468500572	1	1	0.000753521	CG12547
Capr	3.48E-08	-0.343230358	1	1	0.000757953	Capr
z	3.56E-08	-0.432447722	1	1	0.000776054	z
Snx27	3.70E-08	-0.224619559	1	1	0.00080488	Snx27
dnc	3.91E-08	-0.121008919	1	1	0.000850346	dnc
lncRNA:CR44833	4.03E-08	-0.607205218	1	1	0.000876475	lncRNA:CR44833
CG17698	4.07E-08	0.320483632	1	1	0.000886952	CG17698
unk	4.08E-08	0.350472729	1	1	0.000888736	unk
RpS20	4.21E-08	-0.616352941	1	1	0.000916211	RpS20
mgl	4.21E-08	-0.190998132	1	1	0.000916246	mgl
PICK1	4.24E-08	0.679499318	1	1	0.000923477	PICK1
CG32687	4.58E-08	-0.655653897	1	1	0.000996491	CG32687
CG42750	4.68E-08	-0.12930409	1	1	0.001019907	CG42750
rgr	4.82E-08	-0.571165251	1	1	0.001048874	rgr
ACC	4.83E-08	-0.504166567	1	1	0.001050517	ACC
nej	5.16E-08	-0.20044986	1	1	0.001124151	nej
cdc14	5.39E-08	0.439700297	1	1	0.001173385	cdc14
NaPi-III	5.39E-08	0.323789474	1	1	0.001174226	NaPi-III
alpha-Est7	5.49E-08	-0.57708471	0.708	1	0.001195265	alpha-Est7
lncRNA:CR45332	5.94E-08	0.59071071	1	1	0.00129347	lncRNA:CR45332
Cp7Fb	5.95E-08	-0.551447886	0.667	0.917	0.001295483	Cp7Fb
CG11594	5.96E-08	-0.719651044	0.833	1	0.001296563	CG11594
RpL26	5.97E-08	-0.538345711	1	1	0.001300171	RpL26
CG4341	5.97E-08	-0.173505119	1	1	0.001300777	CG4341
retm	6.00E-08	0.387701428	1	1	0.001306585	retm
pHCl-1	6.01E-08	0.26740193	1	1	0.001307551	pHCl-1
CG34120	6.14E-08	-0.903199485	0.708	0.958	0.001337311	CG34120
Trf2	6.22E-08	-0.138232702	1	1	0.001353959	Trf2
CG14629	6.40E-08	-0.585638388	0.583	0.958	0.001394107	CG14629
bru1	6.60E-08	-0.1624855	1	1	0.001437925	bru1
CG17108	6.62E-08	-0.929219744	1	1	0.001441032	CG17108
Rtnl1	6.89E-08	0.328246555	1	1	0.001499716	Rtnl1
Ref2	6.92E-08	-0.462126364	0.333	0.792	0.001506821	Ref2
Cda4	7.15E-08	-0.51696111	0.208	0.708	0.001556938	Cda4
CG8788	7.40E-08	-0.57342165	1	1	0.001612122	CG8788
Mhcl	7.83E-08	-0.236447693	1	1	0.001705212	Mhcl
Best2	8.16E-08	-0.595444064	0.708	0.958	0.001777453	Best2
CG13375	8.30E-08	0.342294192	1	1	0.001807238	CG13375
Fim	8.85E-08	-0.198492275	1	1	0.00192689	Fim
fus	8.86E-08	-0.85853265	1	1	0.001928817	fus
Nadsyn	9.08E-08	-0.176598061	1	1	0.001977801	Nadsyn
Frq1	9.60E-08	-0.142683212	1	1	0.002089007	Frq1
haf	9.60E-08	-0.224809053	1	1	0.002089169	haf
cg	9.63E-08	0.323810592	1	1	0.002095566	cg
CG14440	1.00E-07	-0.391501812	1	1	0.002186603	CG14440
CG7368	1.03E-07	0.519551056	1	1	0.002248086	CG7368
Nxf3	1.04E-07	0.533223745	1	1	0.00225882	Nxf3
olf413	1.04E-07	-0.069987476	1	1	0.002264924	olf413
msi	1.04E-07	0.26875018	1	1	0.002270542	msi
brk	1.11E-07	-0.44507437	1	1	0.002414514	brk
plum	1.14E-07	-0.123016166	1	1	0.002472439	plum
SelR	1.18E-07	0.370742464	1	1	0.002561076	SelR
Root	1.26E-07	-0.464013282	0.292	0.708	0.002736245	Root
Lgr1	1.27E-07	-0.604036712	1	1	0.002773885	Lgr1
CG32829	1.29E-07	-0.661632534	0.958	1	0.00280956	CG32829
Muc68D	1.30E-07	-0.968765988	0.083	0.625	0.00283108	Muc68D
Gart	1.33E-07	-0.839373213	1	1	0.002896727	Gart
stumps	1.33E-07	-0.2026253	1	1	0.002899828	stumps
Fas1	1.34E-07	0.357307464	1	1	0.002912615	Fas1
Inx2	1.35E-07	-0.337233922	1	1	0.002938979	Inx2
prage	1.38E-07	-0.236772007	1	1	0.003009547	prage
cv-c	1.39E-07	-0.354284515	1	1	0.003029967	cv-c
7B2	1.39E-07	0.594343312	1	1	0.003030608	7B2
ken	1.40E-07	-0.36002109	1	1	0.003041095	ken
asRNA:CR45185	1.41E-07	-0.575901475	0.708	1	0.003068765	asRNA:CR45185
Gmap	1.44E-07	-0.285301135	1	1	0.003142115	Gmap
mRpS5	1.47E-07	0.454143492	1	1	0.003205197	mRpS5
CG41128	1.54E-07	0.641189008	1	1	0.003359027	CG41128
CG1835	1.59E-07	-0.498638148	0.375	0.75	0.003470776	CG1835
M7BP	1.83E-07	-0.520125244	1	1	0.003985571	M7BP
lncRNA:iab8	1.84E-07	-0.388120175	0.167	0.708	0.004003682	lncRNA:iab8
CG3597	1.84E-07	-0.475602919	0.25	0.875	0.004015636	CG3597
dock	1.86E-07	0.362391459	1	1	0.004052823	dock
be	1.90E-07	0.566127929	1	1	0.004135613	be
CG31224	1.92E-07	-0.206233961	1	1	0.004170211	CG31224
CG11089	1.93E-07	-0.597343522	0.958	1	0.004193778	CG11089
grh	1.95E-07	-0.614600957	1	1	0.004240784	grh
Tps1	2.02E-07	-1.048957679	0.917	1	0.004391236	Tps1
G5{}3691	2.04E-07	-0.550964416	0.583	0.875	0.004442061	G5{}3691
kumpel	2.07E-07	0.499415012	1	1	0.00451411	kumpel
Sox102F	2.12E-07	-0.279718016	1	1	0.004610703	Sox102F
lncRNA:CR45237	2.15E-07	-0.434746564	1	1	0.004684813	lncRNA:CR45237
lncRNA:CR44458	2.19E-07	0.660222396	1	1	0.004765362	lncRNA:CR44458
out	2.24E-07	-0.56292899	1	1	0.004886981	out
srp	2.29E-07	-1.26415488	0.917	1	0.004979275	srp
NUCB1	2.32E-07	-0.2777653	1	1	0.005050914	NUCB1
Gdap2	2.48E-07	0.270693497	1	1	0.005404158	Gdap2
Hasp	2.52E-07	-0.13969592	1	1	0.005493435	Hasp
babos	2.52E-07	-0.777360317	1	1	0.005495898	babos
CG34357	2.55E-07	0.268644172	1	1	0.005561251	CG34357
Frq2	2.58E-07	-0.151212991	1	1	0.005607534	Frq2
snRNA:U11	2.58E-07	-0.600925975	0.75	1	0.005615132	snRNA:U11
HDAC6	2.63E-07	-0.384272626	1	1	0.00572846	HDAC6
CG1628	2.67E-07	-0.49394438	1	1	0.005808815	CG1628
Ekar	2.70E-07	0.489542509	1	1	0.005883077	Ekar
ImpE1	2.72E-07	-0.542902533	1	1	0.005924412	ImpE1
Ifrd1	2.74E-07	0.512027469	1	1	0.005971536	Ifrd1
CG15312	2.82E-07	0.343550218	1	1	0.006134573	CG15312
IntS6	2.85E-07	-0.211593907	1	1	0.006209028	IntS6
disco	2.87E-07	-0.511306824	1	1	0.006239949	disco
nahoda	2.89E-07	-0.594810079	0.917	1	0.006284812	nahoda
CG8468	2.98E-07	-1.016930951	0.917	0.958	0.006485404	CG8468
Hsp70Ab	3.00E-07	0.979812499	1	0.833	0.006532788	Hsp70Ab
drd	3.04E-07	-0.607105782	0.958	1	0.006618923	drd
Ndg	3.11E-07	-0.535921987	0.417	0.667	0.006768322	Ndg
Thor	3.13E-07	-0.534770219	0.833	0.958	0.006815446	Thor
CG15186	3.14E-07	-0.556030935	0.917	0.958	0.00683205	CG15186
CG7120	3.16E-07	0.437195638	1	1	0.006887562	CG7120
Vps4	3.22E-07	-0.448295492	1	1	0.007020812	Vps4
qkr54B	3.41E-07	0.343325626	1	1	0.007415852	qkr54B
Pka-C3	3.42E-07	0.531369775	1	1	0.007441891	Pka-C3
CG13937	3.48E-07	0.415935496	1	1	0.00758125	CG13937
CG11155	3.49E-07	0.298884525	1	1	0.007599063	CG11155
CBP	3.49E-07	0.65775484	1	0.958	0.00760306	CBP
Chsy	3.56E-07	-0.34650957	1	1	0.007755335	Chsy
CG9328	3.65E-07	0.346374727	1	1	0.007954886	CG9328
CG9394	3.71E-07	-0.334795238	1	1	0.008072733	CG9394
ZAM{}RR48383	3.90E-07	0.441747313	1	1	0.008486043	ZAM{}RR48383
Cnx14D	4.14E-07	-0.471674466	1	1	0.009021571	Cnx14D
CG11030	4.21E-07	0.27490822	1	1	0.009157417	CG11030
side-III	4.31E-07	-0.138511414	1	1	0.009392035	side-III
CG12535	4.33E-07	-0.597068016	0.958	1	0.009429749	CG12535
cv-2	4.49E-07	-0.346233631	1	1	0.009776949	cv-2
kibra	4.51E-07	-0.153274952	1	1	0.009822906	kibra
CG17508	4.56E-07	0.412668144	1	1	0.009931468	CG17508
Ace	4.67E-07	0.293415592	1	1	0.010177742	Ace
CG6503	4.82E-07	-1.226485917	0.833	1	0.010503611	CG6503
CG4757	4.92E-07	-0.479106085	0.25	0.583	0.010702103	CG4757
Dh31	4.92E-07	0.757572363	1	1	0.010702661	Dh31
PCB	4.93E-07	-0.274429377	1	1	0.010740023	PCB
TrissinR	4.98E-07	0.462883258	1	1	0.010846275	TrissinR
Vap33	5.01E-07	0.321887892	1	1	0.010900264	Vap33
ana	5.17E-07	0.537077059	1	1	0.011252311	ana
spg	5.38E-07	0.284062031	1	1	0.011720245	spg
CG12061	5.40E-07	-0.447563916	0.292	0.792	0.011759422	CG12061
hpRNA:CR46342	5.61E-07	0.637152727	1	0.708	0.012218655	hpRNA:CR46342
B-H1	5.63E-07	-0.591793631	0.708	0.917	0.012254876	B-H1
CG2556	5.66E-07	-0.575591532	0.75	0.875	0.012313448	CG2556
MFS14	5.74E-07	-0.598480917	1	1	0.012490667	MFS14
CkIIbeta	5.84E-07	-0.168732047	1	1	0.012708642	CkIIbeta
snoRNA:Psi28S-2622	5.89E-07	-0.762631956	0.708	0.958	0.012818449	snoRNA:Psi28S-2622
Cyp4g15	5.93E-07	0.469429969	1	1	0.012910519	Cyp4g15
transib2{}4381	6.17E-07	0.555354972	0.958	0.292	0.013425024	transib2{}4381
S{}1513	6.23E-07	0.656953856	1	0.958	0.013559211	S{}1513
nod	6.25E-07	0.523634369	0.917	0.25	0.01359713	nod
Pdha	6.37E-07	-0.29244931	1	1	0.013869904	Pdha
Scgdelta	6.44E-07	-0.409825469	1	1	0.01401265	Scgdelta
BRWD3	6.57E-07	-0.277248214	1	1	0.014311208	BRWD3
ssp7	6.68E-07	-0.373839912	0.208	0.667	0.014540814	ssp7
CG42542	6.76E-07	0.409219624	1	1	0.014709248	CG42542
ph-d	6.89E-07	-0.256171786	1	1	0.015007049	ph-d
R1A1{}6563	7.12E-07	-0.606305107	1	1	0.015500784	R1A1{}6563
CG11635	7.15E-07	-0.519814773	1	1	0.01556494	CG11635
Hr51	7.19E-07	0.607149572	1	1	0.015647363	Hr51
nonC	7.21E-07	-0.323876485	1	1	0.015695966	nonC
Cr1a{}1177	7.25E-07	0.677405402	1	0.917	0.015782253	Cr1a{}1177
C901	7.42E-07	-0.523392089	0.958	1	0.016146976	C901
lncRNA:CR45409	7.44E-07	0.660908086	1	1	0.016197843	lncRNA:CR45409
Fw2{}5385	7.71E-07	0.597585846	1	1	0.016792779	Fw2{}5385
eEF1alpha1	7.76E-07	-0.311158186	1	1	0.016888915	eEF1alpha1
Mob2	7.76E-07	0.246388519	1	1	0.016890894	Mob2
chrb	7.78E-07	0.264848304	1	1	0.016943151	chrb
CG11700	8.45E-07	0.608365407	0.958	0.458	0.018400552	CG11700
PsGEF	8.51E-07	-0.247574615	1	1	0.018526873	PsGEF
GC1	8.64E-07	0.542258871	1	1	0.018801721	GC1
RhoGEF2	8.83E-07	-0.180690114	1	1	0.019232914	RhoGEF2
CG1703	8.86E-07	-0.427968639	1	1	0.019295542	CG1703
CG30271	8.87E-07	-0.548968781	1	1	0.019312777	CG30271
CG7945	8.90E-07	0.506419887	1	1	0.019376445	CG7945
C3G	9.01E-07	-0.111610572	1	1	0.019610476	C3G
Desat1	9.31E-07	-0.380400634	1	1	0.02026541	Desat1
jeb	9.34E-07	0.253746655	1	1	0.020326428	jeb
Lk6	9.62E-07	0.228657439	1	1	0.020932819	Lk6
Paics	9.65E-07	-0.958863421	0.958	1	0.021010846	Paics
cmpy	9.66E-07	0.376308964	1	1	0.0210267	cmpy
PPO2	9.77E-07	-0.444807357	1	1	0.0212666	PPO2
Blimp-1	9.84E-07	-0.120053197	1	1	0.021416784	Blimp-1
RpL4	9.84E-07	-0.468066239	1	1	0.021430886	RpL4
Scm	1.00E-06	0.527865459	1	1	0.021868705	Scm
ap	1.02E-06	-0.36425894	1	1	0.022157672	ap
Atg16	1.03E-06	0.493745597	1	1	0.022338997	Atg16
ewg	1.04E-06	-0.156944022	1	1	0.022591703	ewg
br	1.04E-06	-0.220779876	1	1	0.022634303	br
CG18507	1.04E-06	-0.542487846	0.792	0.958	0.022727015	CG18507
CG32772	1.06E-06	0.387703392	1	1	0.022982049	CG32772
AkhR	1.08E-06	-0.879693874	0.542	0.917	0.023502355	AkhR
Tob	1.16E-06	0.283195322	1	1	0.025147238	Tob
RpS29	1.21E-06	-0.453577806	1	1	0.026238623	RpS29
shi	1.21E-06	0.282898914	1	1	0.026249738	shi
AcCoAS	1.24E-06	-0.28082968	1	1	0.027017445	AcCoAS
Nop60B	1.25E-06	-0.421879028	1	1	0.027237237	Nop60B
Est-6	1.26E-06	-0.882052778	0.917	1	0.027520387	Est-6
CG7341	1.27E-06	0.617483018	1	0.792	0.027572705	CG7341
Octbeta2R	1.33E-06	-0.098305491	1	1	0.029018534	Octbeta2R
CG42392	1.34E-06	0.505494629	1	1	0.029067915	CG42392
Ogdh	1.38E-06	0.297372868	1	1	0.030035381	Ogdh
RanBPM	1.40E-06	-0.242911343	1	1	0.030543341	RanBPM
copia{}RR48347	1.42E-06	0.648562549	0.958	0.542	0.030876361	copia{}RR48347
Rt1b{}6096	1.43E-06	-0.393052472	0.25	0.792	0.031089869	Rt1b{}6096
Amun	1.44E-06	-0.145597276	1	1	0.031370432	Amun
CG30015	1.50E-06	0.270632898	1	1	0.032754349	CG30015
RunxB	1.52E-06	-0.49681559	1	1	0.033149552	RunxB
CG5819	1.55E-06	-0.443146879	0.333	0.833	0.033670291	CG5819
mor	1.56E-06	-0.320540834	1	1	0.033963016	mor
Tsp96F	1.58E-06	0.359953619	1	1	0.034387893	Tsp96F
Ppcs	1.61E-06	0.349758422	1	1	0.035046402	Ppcs
CG6191	1.65E-06	0.35538637	1	1	0.035859314	CG6191
Tmc	1.68E-06	-0.450411533	1	1	0.036567313	Tmc
CG8568	1.70E-06	-0.515490898	0.542	0.708	0.036979703	CG8568
Sos	1.74E-06	-0.307327495	1	1	0.037797267	Sos
pdm3	1.76E-06	-0.197674689	1	1	0.038249379	pdm3
Corin	1.76E-06	-0.140550078	1	1	0.038371721	Corin
CG17364	1.81E-06	0.31996982	1	1	0.039388881	CG17364
Fmo-2	1.84E-06	-0.843050193	0.458	0.875	0.039988266	Fmo-2
CG34331	1.94E-06	-0.389034092	0.208	0.667	0.04230885	CG34331
S{}1207	1.95E-06	-0.3647997	0.208	0.667	0.042395252	S{}1207
Cf2	1.95E-06	0.344088141	1	1	0.042514192	Cf2
CG16756	2.05E-06	-0.396885087	0.25	0.792	0.044687336	CG16756
tmod	2.12E-06	0.261454571	1	1	0.04605023	tmod
alphaSnap	2.14E-06	0.414829704	1	1	0.046600506	alphaSnap
copia{}49	2.17E-06	0.915786184	1	0.833	0.047349458	copia{}49
comm3	2.22E-06	-0.604950522	0.792	1	0.048329938	comm3
R2{}RR48361	2.22E-06	0.521234647	1	1	0.048438374	R2{}RR48361
CG10011	2.27E-06	-0.133573144	1	1	0.049356661	CG10011
mtd	2.28E-06	0.228046741	1	1	0.049692222	mtd
CG13185	2.29E-06	-0.271836554	1	1	0.049870461	CG13185
asRNA:CR44841	2.30E-06	0.61697224	1	0.583	0.050165964	asRNA:CR44841
CG31712	2.31E-06	0.305632269	1	1	0.050344987	CG31712
Idgf6	2.32E-06	-0.572005958	0.75	0.833	0.050551679	Idgf6
CG5687	2.32E-06	0.725770097	1	1	0.050561338	CG5687
dsx	2.32E-06	0.460112625	1	1	0.050563094	dsx
wcy	2.42E-06	-0.116946953	1	1	0.052615493	wcy
HeT-A{}6262	2.42E-06	0.747329417	1	0.875	0.052633537	HeT-A{}6262
Tif-IA	2.44E-06	0.437950757	1	1	0.053075693	Tif-IA
CG2124	2.46E-06	0.615868567	1	0.875	0.053616313	CG2124
Trf4-1	2.50E-06	-0.193366439	1	1	0.054384889	Trf4-1
PRL-1	2.54E-06	0.467143105	1	1	0.05531898	PRL-1
CG12567	2.56E-06	0.32887975	1	1	0.05569356	CG12567
Polr2A	2.60E-06	-0.259679569	1	1	0.056512357	Polr2A
mrj	2.64E-06	0.322835105	1	1	0.057511459	mrj
RpL9	2.65E-06	-0.491871439	1	1	0.057667078	RpL9
side-V	2.70E-06	-0.127460264	1	1	0.05884053	side-V
PGRP-LC	2.71E-06	-0.413857729	1	1	0.059082805	PGRP-LC
nompB	2.79E-06	0.625040105	1	0.75	0.060709192	nompB
mthl3	2.79E-06	-0.485792995	0.667	0.875	0.060804945	mthl3
CG13607	2.80E-06	-0.679820617	0.458	0.958	0.060928381	CG13607
dally	2.86E-06	0.248682439	1	1	0.06220582	dally
Mmp1	2.91E-06	0.632870833	1	1	0.06339265	Mmp1
lz	2.92E-06	-0.473075227	1	1	0.063619819	lz
CG15096	2.93E-06	-0.906386948	0.708	0.958	0.063756624	CG15096
Smr	2.94E-06	-0.167638641	1	1	0.063915623	Smr
dao	2.95E-06	0.402794959	1	1	0.064302465	dao
gypsy12{}5117	3.01E-06	0.602927657	0.958	0.833	0.065421956	gypsy12{}5117
alrm	3.04E-06	0.598124577	1	1	0.066219498	alrm
RpS6	3.10E-06	-0.380049317	1	1	0.067583546	RpS6
Ncoa6	3.11E-06	-0.225557203	1	1	0.067679521	Ncoa6
trbl	3.15E-06	-0.500819509	0.958	1	0.068607051	trbl
NimB1	3.19E-06	-0.446571156	0.375	0.75	0.069533328	NimB1
Acn	3.21E-06	-0.274858344	1	1	0.069800258	Acn
Agps	3.24E-06	0.444829075	1	1	0.070559591	Agps
brv3	3.27E-06	0.453961701	0.792	0.167	0.071229636	brv3
Jheh1	3.32E-06	-0.476781392	0.792	0.958	0.072314849	Jheh1
Cad86C	3.34E-06	-0.578208826	0.75	0.917	0.07272592	Cad86C
mmd	3.37E-06	0.22160794	1	1	0.073274569	mmd
Shab	3.52E-06	0.227876432	1	1	0.076647762	Shab
CG13376	3.56E-06	-0.478344856	0.583	0.792	0.077548013	CG13376
RpL37a	3.58E-06	-0.47260619	1	1	0.077915869	RpL37a
RpL32	3.63E-06	-0.528507615	1	1	0.079081612	RpL32
eEF1gamma	3.69E-06	-0.485372081	1	1	0.080316212	eEF1gamma
RhoGAP1A	3.77E-06	-0.175355753	1	1	0.082152239	RhoGAP1A
usp	3.96E-06	-0.317911907	1	1	0.086202537	usp
CG32066	3.97E-06	0.297839056	1	1	0.086471984	CG32066
Calx	4.10E-06	0.255879496	1	1	0.089345109	Calx
CG31999	4.22E-06	0.412029736	1	1	0.091871728	CG31999
l(3)80Fg	4.24E-06	0.214021477	1	1	0.092257398	l(3)80Fg
CG42784	4.29E-06	0.232928019	1	1	0.093461408	CG42784
CG15365	4.34E-06	0.55257557	1	1	0.09442935	CG15365
Ance-4	4.47E-06	-0.524166902	0.708	0.958	0.097244127	Ance-4
gpp	4.51E-06	-0.052078899	1	1	0.098154646	gpp
CG31778	4.61E-06	-0.440205257	0.417	0.917	0.100469267	CG31778
trh	4.62E-06	-0.385162164	1	1	0.100591067	trh
enc	4.64E-06	-0.111992078	1	1	0.101110563	enc
Hml	4.66E-06	-1.247192973	0.917	0.958	0.101391151	Hml
LanB2	4.68E-06	-0.536488202	0.75	0.875	0.101857047	LanB2
nonA	4.76E-06	0.277471254	1	1	0.103663848	nonA
rost	4.77E-06	-0.733526101	0.792	1	0.103895285	rost
Cyp4s3	4.81E-06	-0.422936072	0.625	0.792	0.104694412	Cyp4s3
dsd	4.85E-06	-0.158456402	1	1	0.105619137	dsd
wge	4.88E-06	-0.127328544	1	1	0.106173264	wge
redstinger	4.96E-06	-0.319935248	1	1	0.108084659	redstinger
CG8026	4.98E-06	0.447363785	1	1	0.108402639	CG8026
CG14223	4.98E-06	-0.505139086	1	1	0.108420102	CG14223
vap	5.08E-06	0.365854839	1	1	0.11049792	vap
UbcE2H	5.08E-06	-0.224228492	1	1	0.110559114	UbcE2H
CG2865	5.29E-06	-0.167242268	1	1	0.115067246	CG2865
LanA	5.57E-06	-0.598661954	0.833	0.958	0.121297669	LanA
CG10962	5.85E-06	-0.428354326	0.333	0.708	0.127319827	CG10962
Usp7	5.96E-06	0.327941116	1	1	0.129660921	Usp7
invader2{}563	6.01E-06	-0.6072722	0.792	1	0.130920759	invader2{}563
frma	6.08E-06	-0.477281708	0.625	0.958	0.132272621	frma
Bap170	6.13E-06	-0.354050856	1	1	0.133450018	Bap170
seq	6.19E-06	-0.200447831	1	1	0.134821151	seq
CG7564	6.29E-06	-0.279111781	1	1	0.137007267	CG7564
CG32797	6.30E-06	-0.502619274	0.667	0.917	0.137098045	CG32797
per	6.64E-06	-0.413896739	1	1	0.144619855	per
Sox14	6.67E-06	-0.347915109	1	1	0.145243897	Sox14
Ppn	6.80E-06	-1.267811477	1	1	0.148031232	Ppn
woc	6.81E-06	-0.367065303	1	1	0.148214648	woc
kst	6.82E-06	-0.493529827	1	1	0.148423404	kst
amn	6.89E-06	-0.473128481	1	1	0.149922081	amn
mahe	6.90E-06	0.26315263	1	1	0.150321979	mahe
RpL34b	6.97E-06	-0.449162875	1	1	0.15174812	RpL34b
path	7.01E-06	-0.595124022	1	1	0.152677321	path
Cyp12d1-p	7.32E-06	-0.312450633	0.125	0.75	0.159456027	Cyp12d1-p
NaCP60E	7.34E-06	-0.059352226	1	1	0.159781672	NaCP60E
CG4678	7.40E-06	-0.145953336	1	1	0.161112816	CG4678
Sik2	7.43E-06	-0.218527016	1	1	0.161849196	Sik2
RpL7	7.70E-06	-0.415599555	1	1	0.167698966	RpL7
Wwox	7.83E-06	0.48474965	1	1	0.170548239	Wwox
Eph	7.84E-06	0.295560155	1	1	0.170578712	Eph
CARPB	7.94E-06	-0.144206108	1	1	0.172798977	CARPB
Eglp2	8.07E-06	-1.007318458	0.917	1	0.175629952	Eglp2
uex	8.10E-06	0.239345187	1	1	0.176378903	uex
Mnn1	8.13E-06	0.317511949	1	1	0.176916055	Mnn1
Ent3	8.63E-06	0.487824029	1	1	0.187964075	Ent3
ttk	8.86E-06	-0.308847423	1	1	0.192883565	ttk
CR41320	8.92E-06	0.56263591	1	1	0.194287508	CR41320
CG33310	9.01E-06	-0.230162151	1	1	0.196238794	CG33310
AstC-R2	9.06E-06	0.40031799	1	1	0.197239522	AstC-R2
Sod3	9.07E-06	0.427397426	1	1	0.197528507	Sod3
CG14621	9.10E-06	-0.354113674	1	1	0.198069189	CG14621
RpLP2	9.12E-06	-0.531539512	1	1	0.198443714	RpLP2
RpL13	9.12E-06	-0.407104858	1	1	0.198472867	RpL13
CG8539	9.30E-06	-0.370466202	0.208	0.625	0.202565031	CG8539
Fum1	9.33E-06	0.38613343	1	1	0.203072851	Fum1
eEF1beta	9.41E-06	-0.480494359	0.958	1	0.204936088	eEF1beta
Gbp3	9.56E-06	-0.378750822	0	0.5	0.208133652	Gbp3
CG14853	9.59E-06	0.307071214	1	1	0.208749971	CG14853
chinmo	9.63E-06	0.21843723	1	1	0.209551192	chinmo
412{}2	9.77E-06	-0.320338185	0.083	0.583	0.212710696	412{}2
mab-21	9.79E-06	-0.427013597	1	1	0.21322252	mab-21
CG3842	9.85E-06	-0.444915822	0.75	0.792	0.214387844	CG3842
RpS8	1.01E-05	-0.328312969	1	1	0.220867128	RpS8
bsk	1.03E-05	0.360792462	1	1	0.223764148	bsk
CG5958	1.04E-05	-0.491492956	0.458	0.667	0.226782069	CG5958
igl	1.05E-05	0.246846102	1	1	0.229090537	igl
lncRNA:CR44177	1.05E-05	-0.336539953	0.25	0.708	0.22910824	lncRNA:CR44177
spin	1.06E-05	-0.200941059	1	1	0.231008171	spin
beat-IIIb	1.08E-05	0.338948716	1	1	0.235233076	beat-IIIb
l(3)80Fj	1.11E-05	0.238793493	1	1	0.241898322	l(3)80Fj
CG9485	1.11E-05	-0.395130479	1	1	0.242290259	CG9485
D2hgdh	1.14E-05	-0.394693673	1	1	0.249244941	D2hgdh
Quasimodo{}6558	1.16E-05	0.609823685	1	0.875	0.253049957	Quasimodo{}6558
Ivk{}530	1.17E-05	-0.49196642	0.875	0.958	0.254551605	Ivk{}530
shn	1.19E-05	-0.122075167	1	1	0.258178726	shn
CG13760	1.19E-05	-0.385924267	1	1	0.258650114	CG13760
H{}1612	1.19E-05	0.577945321	1	1	0.258689958	H{}1612
AGO1	1.21E-05	0.229220801	1	1	0.263569175	AGO1
Nmda1	1.21E-05	0.484949686	1	1	0.264193602	Nmda1
CG11537	1.23E-05	0.267081764	1	1	0.26771695	CG11537
stum	1.26E-05	-0.527415544	0.958	0.875	0.274143847	stum
CG9609	1.28E-05	-0.349822136	1	1	0.27923695	CG9609
NimB2	1.28E-05	-0.379142516	0.417	0.75	0.279466669	NimB2
RpL7A	1.30E-05	-0.360827438	1	1	0.283203467	RpL7A
CG7888	1.37E-05	0.299782389	1	1	0.297194838	CG7888
CG34355	1.38E-05	0.269773428	1	1	0.300103402	CG34355
ben	1.38E-05	-0.292196869	1	1	0.300672684	ben
hth	1.38E-05	-0.094299295	1	1	0.301377479	hth
lawc	1.40E-05	-0.337753814	1	1	0.304490011	lawc
Mcr	1.41E-05	0.380126994	1	1	0.306405511	Mcr
Galk	1.41E-05	-0.464700394	1	1	0.307384577	Galk
EDTP	1.42E-05	-0.19848204	1	1	0.308380634	EDTP
Nlg1	1.42E-05	-0.586210712	0.5	0.75	0.309151666	Nlg1
CG4250	1.43E-05	-0.337718979	0.125	0.583	0.311709849	CG4250
metro	1.44E-05	0.3498193	1	1	0.313018871	metro
Cftr	1.45E-05	-0.449396447	1	1	0.314655913	Cftr
Acox57D-p	1.45E-05	-0.491863345	0.917	0.917	0.315350615	Acox57D-p
lncRNA:CR46481	1.46E-05	-0.180091647	1	1	0.317546525	lncRNA:CR46481
Pax	1.46E-05	0.334430682	1	1	0.31853443	Pax
kl-2	1.46E-05	0.581161461	0.958	0.458	0.318632492	kl-2
cbt	1.48E-05	-0.301401313	1	1	0.32193341	cbt
Shrm	1.50E-05	-0.278046724	1	1	0.32653876	Shrm
Cyp6w1	1.51E-05	-0.518225054	0.958	1	0.328775612	Cyp6w1
HIP-R	1.54E-05	0.494641275	1	1	0.334800607	HIP-R
opus{}6550	1.56E-05	-0.438760808	1	1	0.338773588	opus{}6550
CG6040	1.56E-05	0.306600214	1	1	0.339017427	CG6040
Hk	1.56E-05	-0.097797143	1	1	0.340225146	Hk
CG7255	1.58E-05	-0.379245094	0.167	0.625	0.344507174	CG7255
Septin4	1.59E-05	-0.154585522	1	1	0.345100104	Septin4
BomBc2	1.59E-05	-0.467670898	0.458	0.667	0.345156678	BomBc2
CG6041	1.60E-05	0.520386637	1	1	0.348425357	CG6041
sli	1.61E-05	-0.123283064	1	1	0.350729267	sli
CG9992	1.63E-05	0.507837874	1	1	0.354856201	CG9992
B-H2	1.64E-05	-0.456898263	0.833	0.875	0.358069189	B-H2
CG9674	1.67E-05	0.212164852	1	1	0.362560687	CG9674
CG1537	1.68E-05	-0.433768295	1	1	0.36656972	CG1537
Ubc6	1.68E-05	0.344759775	1	1	0.366695635	Ubc6
Rhp	1.70E-05	-0.376835784	1	1	0.369068812	Rhp
yellow-f2	1.70E-05	-0.312511432	0.125	0.583	0.369293948	yellow-f2
RpS13	1.71E-05	-0.396120729	1	1	0.373089032	RpS13
twi	1.73E-05	-0.468373572	1	1	0.377682799	twi
Uhg4	1.80E-05	-0.37784812	1	1	0.391893426	Uhg4
Parg	1.83E-05	-0.436948069	1	1	0.397574627	Parg
RpS19a	1.87E-05	-0.407208955	1	1	0.406838425	RpS19a
Prp16	1.87E-05	-0.169588434	1	1	0.407332734	Prp16
Usp16-45	1.90E-05	-0.288692519	1	1	0.414399848	Usp16-45
asRNA:CR44029	1.92E-05	0.422386045	1	1	0.417650267	asRNA:CR44029
CG5151	1.92E-05	-0.119204567	1	1	0.418197596	CG5151
Acsl	1.94E-05	0.249476107	1	1	0.422251691	Acsl
CG9395	1.96E-05	0.323992586	1	1	0.427113121	CG9395
Gpdh1	1.97E-05	-0.279325013	1	1	0.428731987	Gpdh1
CG5445	1.97E-05	-0.273150074	1	1	0.428802799	CG5445
Tdc2	1.99E-05	-0.593208495	1	1	0.432487727	Tdc2
CG1607	2.02E-05	0.296785687	1	1	0.440782082	CG1607
CG43850	2.03E-05	0.512180341	1	1	0.440949791	CG43850
Ldsdh1	2.03E-05	-0.544520009	1	1	0.442151307	Ldsdh1
Fbl6	2.06E-05	0.35012233	1	1	0.448431399	Fbl6
Muc30E	2.12E-05	-0.318427061	0.167	0.625	0.461351899	Muc30E
shtd	2.13E-05	-0.46839711	1	1	0.463543246	shtd
CG33639	2.13E-05	-0.182707135	1	1	0.464654633	CG33639
LysP	2.14E-05	-0.925425355	0.083	0.458	0.466413916	LysP
Cr1a{}1110	2.18E-05	0.495381044	1	1	0.47367743	Cr1a{}1110
CG17637	2.22E-05	-0.387784942	1	1	0.484327878	CG17637
Arts	2.36E-05	0.518812138	1	1	0.513691009	Arts
CG9451	2.39E-05	-0.598375153	0.542	0.792	0.520202525	CG9451
bru2	2.42E-05	0.438637912	1	1	0.52733997	bru2
Gbs-76A	2.44E-05	0.321378119	1	1	0.531223018	Gbs-76A
dsx-c73A	2.45E-05	-0.425502277	0.875	0.958	0.534318119	dsx-c73A
Oatp58Dc	2.50E-05	-0.303481954	1	1	0.54508025	Oatp58Dc
stau	2.51E-05	0.286698986	1	1	0.546733298	stau
CG9649	2.53E-05	-0.335319625	0.167	0.625	0.550812056	CG9649
CG31897	2.58E-05	0.500493393	1	1	0.56084747	CG31897
CG10737	2.59E-05	0.279697194	1	1	0.563712802	CG10737
Pabp2	2.66E-05	0.314088304	1	1	0.579902347	Pabp2
pho	2.70E-05	0.292600925	1	1	0.586941136	pho
eas	2.71E-05	-0.188213467	1	1	0.590442478	eas
DhpD	2.71E-05	-0.412194238	1	1	0.590688127	DhpD
bmm	2.72E-05	-0.403780601	1	1	0.591383018	bmm
Dhc36C	2.73E-05	-0.472711685	1	1	0.593703466	Dhc36C
CG6707	2.73E-05	0.371490707	1	1	0.594063389	CG6707
pros	2.76E-05	0.203197916	1	1	0.599893281	pros
Tsp26A	2.79E-05	0.501279111	1	1	0.607426319	Tsp26A
Lamp1	2.83E-05	0.340442394	1	1	0.615048184	Lamp1
Zw	2.84E-05	-0.412684568	0.5	0.833	0.617649258	Zw
Ubr1	2.85E-05	-0.107068082	1	1	0.620589349	Ubr1
CG11768	2.86E-05	0.271860031	1	1	0.622389949	CG11768
Cpr62Bb	2.87E-05	-0.370577382	0.208	0.542	0.624533538	Cpr62Bb
w	2.90E-05	-0.280790097	1	1	0.630778783	w
ATP6AP2	2.93E-05	0.514166834	1	1	0.638500972	ATP6AP2
cin	2.93E-05	-0.312419378	1	1	0.638590212	cin
Fer2LCH	3.02E-05	0.472492574	1	1	0.656888124	Fer2LCH
CG8701	3.02E-05	-0.482394888	1	1	0.657366695	CG8701
asRNA:CR44053	3.07E-05	-0.28616882	0.167	0.667	0.667493344	asRNA:CR44053
Quasimodo{}3987	3.10E-05	0.554966444	1	1	0.67458819	Quasimodo{}3987
CG6067	3.10E-05	-0.617964028	0.583	0.958	0.675550752	CG6067
Rlip	3.12E-05	-0.302399159	1	1	0.679726388	Rlip
Oseg4	3.15E-05	-0.564750053	0.958	1	0.685256387	Oseg4
CG9265	3.16E-05	0.349151422	1	1	0.687651158	CG9265
CHES-1-like	3.17E-05	-0.132174072	1	1	0.690890393	CHES-1-like
CG17841	3.18E-05	-0.149610428	1	1	0.692026715	CG17841
CG2182	3.19E-05	-0.289661107	1	1	0.69488731	CG2182
CG4497	3.21E-05	0.531593035	1	0.958	0.699802994	CG4497
R1A1{}1124	3.22E-05	-0.67771878	1	1	0.701513594	R1A1{}1124
form3	3.23E-05	-0.249488289	1	1	0.702636391	form3
CG12730	3.24E-05	-0.514378978	1	1	0.705644235	CG12730
repo	3.25E-05	-0.432034381	1	1	0.707479656	repo
B52	3.28E-05	-0.141611675	1	1	0.714710685	B52
Rab35	3.29E-05	-0.17756165	1	1	0.716411478	Rab35
mrt	3.31E-05	-0.303423882	1	1	0.721688861	mrt
Tie	3.36E-05	-0.487210346	0.875	0.917	0.731955101	Tie
Ubx	3.36E-05	-0.516162982	0.958	0.958	0.73233967	Ubx
CG17493	3.42E-05	0.313942402	1	1	0.744129995	CG17493
CG40228	3.43E-05	0.397104523	1	1	0.746181058	CG40228
RpL23	3.49E-05	-0.367315171	1	1	0.759072305	RpL23
FMRFaR	3.58E-05	0.471866541	1	1	0.778780211	FMRFaR
CG32236	3.60E-05	-0.447688047	1	0.958	0.784538158	CG32236
AttC	3.62E-05	-0.354052474	0.333	0.583	0.788455098	AttC
Tsp66E	3.67E-05	0.250336846	1	1	0.799737602	Tsp66E
CG8630	3.69E-05	-0.501813591	0.875	0.958	0.804336668	CG8630
CG12355	3.73E-05	0.479710082	1	1	0.811796687	CG12355
lncRNA:CR43837	3.78E-05	-0.441148438	0.792	0.958	0.822764381	lncRNA:CR43837
CG10801	3.86E-05	-0.343701738	0.292	0.708	0.839622212	CG10801
Mdr50	3.88E-05	-0.370501903	0.167	0.542	0.845756079	Mdr50
CG6983	3.90E-05	0.417664717	1	1	0.849670026	CG6983
Tig	3.91E-05	-0.64184429	1	1	0.852164668	Tig
lncRNA:CR45911	3.94E-05	-0.254514022	1	1	0.858050848	lncRNA:CR45911
HMS-Beagle{}333	3.94E-05	-0.591610785	1	1	0.858762154	HMS-Beagle{}333
tws	3.99E-05	0.279162433	1	1	0.868822163	tws
CG43367	4.00E-05	-0.114828901	1	1	0.870062738	CG43367
lcs	4.00E-05	-0.53731697	0.167	0.5	0.870737142	lcs
Rbm13	4.01E-05	-0.460205904	1	1	0.871997015	Rbm13
RpL41	4.01E-05	-0.395285212	1	1	0.872094449	RpL41
mesh	4.03E-05	-0.39732576	0.667	0.875	0.877628708	mesh
CG6294	4.09E-05	-0.353304279	1	1	0.890112387	CG6294
pxb	4.12E-05	0.303637449	1	1	0.896892839	pxb
slpr	4.14E-05	-0.173270412	1	1	0.901136068	slpr
Pxn	4.25E-05	0.293228645	1	1	0.925874542	Pxn
galectin	4.35E-05	0.350225052	1	1	0.946667647	galectin
qtc	4.37E-05	0.269513124	1	1	0.951380682	qtc
CG12112	4.40E-05	-0.405358566	0.667	0.875	0.957796206	CG12112
teq	4.42E-05	-0.475958795	1	1	0.961371729	teq
stai	4.47E-05	0.262021741	1	1	0.973346803	stai
CG15445	4.56E-05	-0.425649395	1	1	0.992481449	CG15445
Tnpo	4.56E-05	0.287942609	1	1	0.993497693	Tnpo
RpS3	4.60E-05	-0.355370478	1	1	1	RpS3
tinc	4.62E-05	-0.178925015	1	1	1	tinc
CG43980	4.67E-05	-0.297642421	0.167	0.583	1	CG43980
Octalpha2R	4.86E-05	0.244560672	1	1	1	Octalpha2R
CG2875	4.87E-05	0.556808379	1	0.917	1	CG2875
Tpr2	5.00E-05	0.278423948	1	1	1	Tpr2
velo	5.03E-05	-0.288960896	1	1	1	velo
CG9727	5.05E-05	-0.214941671	1	1	1	CG9727
CG5849	5.10E-05	-0.357161655	0.292	0.583	1	CG5849
hppy	5.25E-05	-0.082903587	1	1	1	hppy
vri	5.34E-05	0.391280453	1	1	1	vri
Clamp	5.34E-05	0.437859647	1	1	1	Clamp
CG17600	5.42E-05	-0.39709486	1	1	1	CG17600
SecCl	5.44E-05	-0.591521763	0.583	0.667	1	SecCl
Lerp	5.46E-05	-0.135200297	1	1	1	Lerp
CG34334	5.48E-05	-0.450711783	0.958	1	1	CG34334
Mipp2	5.49E-05	-0.268806912	1	1	1	Mipp2
melt	5.52E-05	-0.319293496	0.375	0.708	1	melt
Ip6k	5.56E-05	0.279494082	1	1	1	Ip6k
pigs	5.61E-05	-0.103131936	1	1	1	pigs
CG6966	5.63E-05	0.234348783	1	1	1	CG6966
lncRNA:CR44922	5.65E-05	0.400980947	1	1	1	lncRNA:CR44922
wrapper	5.67E-05	0.550154522	1	0.958	1	wrapper
CG1774	5.71E-05	-0.414829812	0.833	0.917	1	CG1774
CycG	5.71E-05	0.2033828	1	1	1	CycG
fl(2)d	5.74E-05	0.264756235	1	1	1	fl(2)d
f	5.75E-05	-0.406520312	0.5	0.875	1	f
Dok	5.79E-05	0.543778236	1	0.875	1	Dok
CCKLR-17D1	5.87E-05	-0.290526041	1	1	1	CCKLR-17D1
ClC-b	5.90E-05	0.485169617	1	0.958	1	ClC-b
alpha-Cat	5.93E-05	0.238606853	1	1	1	alpha-Cat
Pep	5.94E-05	0.2704279	1	1	1	Pep
RpL10Ab	5.94E-05	-0.363465417	1	1	1	RpL10Ab
lilli	6.13E-05	-0.045054383	1	1	1	lilli
CG4822	6.21E-05	-0.608528227	0.958	1	1	CG4822
CG44153	6.27E-05	-0.091643599	1	1	1	CG44153
Pkc98E	6.27E-05	-0.084876967	1	1	1	Pkc98E
CG15293	6.32E-05	-0.496360141	0.625	0.792	1	CG15293
Oda	6.47E-05	0.295576835	1	1	1	Oda
hzg	6.52E-05	0.267834053	1	1	1	hzg
Spt5	6.58E-05	-0.229833829	1	1	1	Spt5
Him	6.60E-05	-0.373873632	0.292	0.75	1	Him
CG42284	6.79E-05	-0.427297313	0.958	1	1	CG42284
CG8924	6.83E-05	0.430043173	1	1	1	CG8924
eIF3g1	7.25E-05	-0.413470023	1	1	1	eIF3g1
Idefix{}RR48404	7.28E-05	0.409750085	1	1	1	Idefix{}RR48404
Acsx3	7.34E-05	-0.377514949	1	1	1	Acsx3
Orp8	7.36E-05	0.22077585	1	1	1	Orp8
anchor	7.41E-05	0.361268688	1	1	1	anchor
Plod	7.55E-05	-0.22392145	1	1	1	Plod
Sardh	7.62E-05	-0.325883144	0.083	0.458	1	Sardh
CG31688	7.63E-05	-0.138476572	1	1	1	CG31688
CG12814	7.64E-05	-0.473774216	0.958	1	1	CG12814
kon	7.74E-05	0.450787598	1	1	1	kon
CG13124	7.81E-05	0.355715859	1	1	1	CG13124
CG8910	7.81E-05	-0.11112682	1	1	1	CG8910
drpr	7.89E-05	0.281575798	1	1	1	drpr
Cp7Fc	7.98E-05	-0.278633904	0.167	0.583	1	Cp7Fc
Scr	7.99E-05	0.539258364	1	1	1	Scr
wat	8.04E-05	-1.034448543	0.917	1	1	wat
Nelf-A	8.06E-05	-0.188481396	1	1	1	Nelf-A
CG31342	8.14E-05	-0.275975148	1	1	1	CG31342
SoxN	8.23E-05	0.34346513	1	1	1	SoxN
SPoCk	8.35E-05	0.218094848	1	1	1	SPoCk
lt	8.47E-05	0.286479185	1	1	1	lt
springer{}1067	8.47E-05	-0.351360625	0.417	0.833	1	springer{}1067
unc80	8.49E-05	-0.137941711	1	1	1	unc80
Pur-alpha	8.52E-05	0.287330787	1	1	1	Pur-alpha
glob1	8.54E-05	-0.421341892	1	1	1	glob1
eIF5B	8.55E-05	-0.137016617	1	1	1	eIF5B
CG14823	8.61E-05	-0.820600303	0.708	1	1	CG14823
CG4281	8.63E-05	-0.347524329	1	1	1	CG4281
Obp99a	8.73E-05	-0.327624216	0	0.5	1	Obp99a
ADD1	8.76E-05	-0.162032401	1	1	1	ADD1
sstn	8.82E-05	0.407216934	1	1	1	sstn
AnxB9	8.83E-05	0.382363018	1	1	1	AnxB9
CG1632	9.08E-05	-0.439637908	1	1	1	CG1632
Hrs	9.12E-05	-0.199494365	1	1	1	Hrs
CG10555	9.20E-05	-0.144307749	1	1	1	CG10555
CG32944	9.27E-05	-0.174480644	1	1	1	CG32944
Eip63E	9.29E-05	0.193099295	1	1	1	Eip63E
beat-VI	9.29E-05	-0.104816741	1	1	1	beat-VI
lncRNA:CR43334	9.39E-05	-0.125952737	1	1	1	lncRNA:CR43334
run	9.40E-05	-0.466943563	0.958	1	1	run
fit	9.62E-05	-0.292760534	0.042	0.5	1	fit
Atg18b	9.63E-05	0.334037046	1	1	1	Atg18b
htt	9.64E-05	-0.136464502	1	1	1	htt
Duba	9.69E-05	0.364872196	1	1	1	Duba
Hsp22	9.80E-05	0.416516879	0.833	0.25	1	Hsp22
Glut4EF	9.91E-05	-0.041898253	1	1	1	Glut4EF
lncRNA:CR44980	9.93E-05	-0.321171278	0.125	0.5	1	lncRNA:CR44980
CG42700	9.96E-05	0.280203881	1	1	1	CG42700
Sbf	0.000101899	0.3931584	1	1	1	Sbf
Dark	0.000102894	0.343328997	1	1	1	Dark
CG4911	0.000104352	0.330233077	1	1	1	CG4911
CG30431	0.000104815	-0.407572167	0.542	0.75	1	CG30431
bbc	0.000105152	0.238882693	1	1	1	bbc
CG32532	0.000106325	-0.187991646	1	1	1	CG32532
miple1	0.000106763	0.253833207	1	1	1	miple1
snoRNA:U3:9B	0.000107278	-0.309045083	0.125	0.542	1	snoRNA:U3:9B
CG7227	0.000107495	-0.294610704	0.208	0.542	1	CG7227
CG30158	0.000107513	0.276545311	1	1	1	CG30158
Mdr49	0.000107606	0.510581443	1	0.958	1	Mdr49
nAChRalpha4	0.000109468	0.208146253	1	1	1	nAChRalpha4
Khc	0.000109573	-0.252638062	1	1	1	Khc
d4	0.000111193	0.32111266	1	1	1	d4
CG31689	0.000111329	-0.4353656	1	1	1	CG31689
Agpat1	0.000112275	0.362279895	1	1	1	Agpat1
CG14657	0.000113068	0.446628123	1	1	1	CG14657
CG32085	0.000113911	0.236154428	1	1	1	CG32085
Dscam2	0.00011409	0.227603764	1	1	1	Dscam2
mbl	0.000114646	-0.134370365	1	1	1	mbl
CG42699	0.000115472	-0.164358821	1	1	1	CG42699
P5cr-2	0.000115761	-0.32858541	0.458	0.792	1	P5cr-2
dpr9	0.000115939	0.238801269	1	1	1	dpr9
nebu	0.000116282	0.280057477	1	1	1	nebu
CG42369	0.000116532	-0.451822183	0.833	0.917	1	CG42369
lncRNA:cherub	0.000116616	0.431687698	1	1	1	lncRNA:cherub
CG3246	0.000117031	-0.346295505	0.458	0.708	1	CG3246
Dscam3	0.000117165	-0.10496594	1	1	1	Dscam3
fmt	0.000118428	0.26245305	1	1	1	fmt
fdl	0.000118846	0.310165807	1	1	1	fdl
CG13795	0.000119078	-0.346103209	0.375	0.75	1	CG13795
not	0.000121404	0.401869409	1	1	1	not
amon	0.000121778	0.250087286	1	1	1	amon
Syn2	0.000121965	0.373181876	1	1	1	Syn2
CG4230	0.000122651	0.400095622	1	1	1	CG4230
Arfrp1	0.000125678	-0.398376171	1	1	1	Arfrp1
ebd1	0.000127703	-0.336254665	1	1	1	ebd1
CG43219	0.000127932	0.41460287	1	1	1	CG43219
CG6398	0.000128048	-0.374809633	0.75	0.833	1	CG6398
eEF5	0.000130184	-0.394611069	1	1	1	eEF5
CG9132	0.000132389	0.352761659	1	1	1	CG9132
NKCC	0.000132629	0.582477341	1	1	1	NKCC
vvl	0.000132665	0.323882835	1	1	1	vvl
sfl	0.000132729	-0.102625435	1	1	1	sfl
Pa1	0.000132971	0.516874578	1	1	1	Pa1
RpL36A	0.000133019	-0.362314793	1	1	1	RpL36A
bbg	0.000134182	-0.623018027	1	1	1	bbg
CG10338	0.000134671	0.51372433	1	1	1	CG10338
Pzl	0.000135298	0.325288637	1	1	1	Pzl
CG10631	0.000135965	-0.166166603	1	1	1	CG10631
tea	0.000136339	0.389021767	1	1	1	tea
rl	0.000137056	0.207062493	1	1	1	rl
CG32373	0.000138566	0.284426641	1	1	1	CG32373
cv-d	0.000139485	-0.49201034	1	1	1	cv-d
Rab10	0.00013988	-0.230682403	1	1	1	Rab10
Fur1	0.000141559	-0.06338134	1	1	1	Fur1
car	0.000141803	0.439216149	1	1	1	car
sesB	0.000142149	0.249677018	1	1	1	sesB
CG4502	0.000142897	0.275564191	1	1	1	CG4502
GluClalpha	0.000144024	-0.053492148	1	1	1	GluClalpha
CG13708	0.000144366	-0.382570299	1	1	1	CG13708
CG8321	0.000148	0.462899116	1	1	1	CG8321
CG15111	0.000149172	0.383350196	1	1	1	CG15111
B4	0.000149809	-0.043445892	1	1	1	B4
CG15747	0.000150236	-0.338739641	1	1	1	CG15747
CG32486	0.000150434	-0.112826183	1	1	1	CG32486
sd	0.000150992	-0.088853485	1	1	1	sd
cdi	0.000152318	0.236131412	1	1	1	cdi
CG18428	0.000152792	-0.278133543	1	1	1	CG18428
klu	0.000154276	-0.361299685	1	1	1	klu
CG6184	0.000154726	-0.311470926	1	1	1	CG6184
DENR	0.000155269	-0.389572449	1	1	1	DENR
CG6709	0.000155574	-0.448071225	1	1	1	CG6709
CG5346	0.000155785	-0.425479596	0.542	0.792	1	CG5346
ex	0.000156879	-0.378515927	0.958	1	1	ex
bdg	0.000157207	0.430983716	1	1	1	bdg
Wdr62	0.000158915	-0.054247044	1	1	1	Wdr62
CG10353	0.000161	0.31080548	1	1	1	CG10353
AANATL2	0.000164266	-0.393638424	1	1	1	AANATL2
CG31445	0.000164632	-0.421438929	0.583	0.875	1	CG31445
CG32719	0.000164749	-0.383877898	0.583	0.792	1	CG32719
CG9119	0.000164973	-0.409593218	0.792	0.875	1	CG9119
G4{}6519	0.00016554	0.485261626	1	1	1	G4{}6519
Ptip	0.000166048	-0.257515982	1	1	1	Ptip
Pvf1	0.000166196	-0.387907298	0.708	0.917	1	Pvf1
Sodh-1	0.000166721	-0.840612511	0.75	0.958	1	Sodh-1
CG5177	0.000166724	-0.271477365	0.208	0.708	1	CG5177
GlyP	0.000168634	-0.227406124	1	1	1	GlyP
CG31883	0.000169279	-0.397433016	1	0.958	1	CG31883
Paip2	0.000169426	0.327219723	1	1	1	Paip2
yki	0.000171002	0.424950385	1	1	1	yki
Cul3	0.000175238	0.32153315	1	1	1	Cul3
Mal-B1	0.000175306	-0.720650509	0.375	0.458	1	Mal-B1
Rnp4F	0.000178493	-0.382807395	1	1	1	Rnp4F
ZnT33D	0.000178697	-0.273205896	1	1	1	ZnT33D
CtsF	0.000179452	-0.212087472	1	1	1	CtsF
fz	0.000179704	0.246848659	1	1	1	fz
Or13a	0.000180199	0.427883766	0.958	0.542	1	Or13a
lncRNA:CR44357	0.000181014	-0.243877865	1	1	1	lncRNA:CR44357
lmgB	0.000181233	0.438882675	1	1	1	lmgB
caz	0.000182468	-0.125022795	1	1	1	caz
copia{}122	0.000183204	0.51991288	1	1	1	copia{}122
Ncc69	0.000185085	0.37025775	1	1	1	Ncc69
Svil	0.000186092	-0.073958962	1	1	1	Svil
CG10803	0.000187891	0.323717913	1	1	1	CG10803
Spn43Ab	0.000188131	-0.406218862	1	1	1	Spn43Ab
flea{}4150	0.000189222	-0.408686171	1	1	1	flea{}4150
CG9372	0.00018992	-0.364415767	0.542	0.75	1	CG9372
achi	0.00019004	0.483741282	1	1	1	achi
klg	0.000190261	0.248553669	1	1	1	klg
loco	0.000191779	0.447221009	1	1	1	loco
CR18166	0.00019302	-0.471070713	1	1	1	CR18166
HB{}1183	0.000193842	0.456353753	0.958	0.5	1	HB{}1183
copia{}1391	0.000194178	0.501192875	1	0.5	1	copia{}1391
sano	0.000194708	-0.175715261	1	1	1	sano
scramb1	0.000195053	0.329583533	1	1	1	scramb1
CG32695	0.000197066	-0.260121802	0.167	0.625	1	CG32695
lncRNA:CR46268	0.000199514	0.40878849	1	1	1	lncRNA:CR46268
noc	0.000200312	0.343922282	1	1	1	noc
lncRNA:CR45382	0.000200926	-0.401208126	1	1	1	lncRNA:CR45382
CG4766	0.000203878	-0.419482005	1	0.958	1	CG4766
CCT6	0.000204806	0.454013434	1	1	1	CCT6
1360{}1539	0.000207093	0.473597022	1	0.958	1	1360{}1539
GABA-B-R2	0.000208256	-0.144286193	1	1	1	GABA-B-R2
pot	0.0002094	-0.574544816	0.5	0.875	1	pot
Mtpalpha	0.000210278	-0.361556035	1	1	1	Mtpalpha
Hip1	0.000210604	0.421677789	1	1	1	Hip1
RhoGAP100F	0.000210852	-0.04394636	1	1	1	RhoGAP100F
Dab	0.000212796	-0.129714152	1	1	1	Dab
rdgC	0.000213494	0.289264858	1	1	1	rdgC
wb	0.000213714	-0.518446017	1	1	1	wb
mwh	0.000214755	-0.357843919	0.625	0.75	1	mwh
Rab1	0.00021489	0.376469076	1	1	1	Rab1
CG6044	0.000216969	0.315878703	1	1	1	CG6044
CG31769	0.000217386	-0.387550932	0.708	0.792	1	CG31769
GluRIA	0.000217464	0.294414894	1	1	1	GluRIA
Abd-B	0.0002206	-0.327205134	0.375	0.833	1	Abd-B
d	0.00022076	-0.328700689	0.417	0.708	1	d
RpS27A	0.000222315	-0.303177378	1	1	1	RpS27A
1360{}1588	0.000222642	-0.254933944	0.208	0.625	1	1360{}1588
CG11279	0.000223502	0.47998365	1	0.917	1	CG11279
RpL22	0.000224437	-0.208176848	1	1	1	RpL22
jbug	0.000224604	-0.316210265	1	1	1	jbug
CG10680	0.00022509	-0.376826562	0.458	0.833	1	CG10680
CG2991	0.000225318	0.300700874	1	1	1	CG2991
CG5447	0.000228435	0.462971794	1	1	1	CG5447
CG4896	0.00022902	-0.123525734	1	1	1	CG4896
CaMKI	0.00022912	0.221668362	1	1	1	CaMKI
hog	0.000232159	-0.39620917	1	1	1	hog
Cyp9f3	0.000237002	0.494263171	1	1	1	Cyp9f3
COX4	0.00023964	0.433021978	1	1	1	COX4
1360{}2400	0.000240856	0.380198845	0.833	0.333	1	1360{}2400
lncRNA:CR46003	0.000242208	-0.297236896	1	1	1	lncRNA:CR46003
RpS26	0.0002443	-0.41301664	1	1	1	RpS26
Lmpt	0.000244364	-0.144355627	1	1	1	Lmpt
Cap-H2	0.000244379	0.338638333	1	1	1	Cap-H2
Gadd45	0.000246982	0.487806014	1	1	1	Gadd45
Dp1	0.000247382	-0.169349213	1	1	1	Dp1
sick	0.000248562	0.207669919	1	1	1	sick
lncRNA:CR32194	0.000248767	-0.279463746	0.292	0.708	1	lncRNA:CR32194
Cdk5alpha	0.000248894	0.422407353	1	1	1	Cdk5alpha
CG32428	0.000249316	0.412619946	1	1	1	CG32428
Hel25E	0.000249671	0.369600101	1	1	1	Hel25E
Optix	0.000249707	-0.144537877	1	1	1	Optix
Cyt-b5-r	0.000250783	-0.873778438	0.792	1	1	Cyt-b5-r
asRNA:CR44998	0.000251017	-0.468278009	1	1	1	asRNA:CR44998
sno	0.000253661	-0.103363348	1	1	1	sno
CG12121	0.000254429	-0.284626042	1	1	1	CG12121
Sccpdh1	0.000255271	-0.3898386	0.917	0.958	1	Sccpdh1
Tsp42Ej	0.000260888	0.395758718	1	1	1	Tsp42Ej
Myo10A	0.000261153	-0.414036241	0.833	1	1	Myo10A
Reph	0.000261345	-0.124142426	1	1	1	Reph
CG33666	0.000264062	0.498057497	1	0.958	1	CG33666
CG12426	0.0002662	-0.37635788	1	0.917	1	CG12426
yin	0.000267417	0.442985072	1	1	1	yin
CG3918	0.000268007	-0.334500476	1	1	1	CG3918
timeout	0.000273607	-0.284772883	1	1	1	timeout
Irk1	0.000276438	0.660246219	1	1	1	Irk1
BtbVII	0.000278137	-0.113959424	1	1	1	BtbVII
RpL11	0.000278697	-0.371819376	1	1	1	RpL11
eIF3i	0.000279277	0.486574593	1	1	1	eIF3i
tim	0.000281907	0.344104541	1	1	1	tim
CG13794	0.000284459	-0.44031708	0.667	0.792	1	CG13794
Stlk	0.000286752	0.249004466	1	1	1	Stlk
CG3224	0.000288053	-0.387585739	0.958	1	1	CG3224
Edc3	0.000288726	0.268357149	1	1	1	Edc3
H	0.000288974	0.280764679	1	1	1	H
ko	0.000289985	-0.211069797	1	1	1	ko
CG33109	0.000290362	-0.542018791	0.042	0.458	1	CG33109
CG5493	0.000290833	-0.285928011	0.25	0.708	1	CG5493
krz	0.000292649	0.343886073	1	1	1	krz
RpLP1	0.000292999	-0.366656896	1	1	1	RpLP1
bol	0.000295907	0.196606338	1	1	1	bol
Ptpmeg2	0.000297339	-0.076198893	1	1	1	Ptpmeg2
CG12391	0.000297836	-0.236380464	1	1	1	CG12391
Pgd	0.000298567	-0.359755985	1	1	1	Pgd
CG32243	0.000303111	0.458829875	1	1	1	CG32243
CG16717	0.000304561	0.472234538	1	0.958	1	CG16717
Dhc16F	0.000304665	-0.255549958	0.083	0.542	1	Dhc16F
CG17896	0.000306927	-0.264276204	1	1	1	CG17896
dlp	0.000310833	0.368497172	1	1	1	dlp
X11L	0.00031549	0.277810417	1	1	1	X11L
CG13739	0.000318012	-0.067551403	1	1	1	CG13739
Mipp1	0.000321073	-0.383181469	0.958	1	1	Mipp1
CG40470	0.000324632	0.483982481	1	1	1	CG40470
CG12728	0.000324688	0.431501547	1	0.75	1	CG12728
step	0.00032909	0.245760145	1	1	1	step
Nlg4	0.00032969	0.219705213	1	1	1	Nlg4
RN-tre	0.000330452	0.286305122	1	1	1	RN-tre
CanB2	0.000331972	0.35061525	1	1	1	CanB2
Or63a	0.000334161	0.442588576	1	1	1	Or63a
RSG7	0.0003348	0.253127197	1	1	1	RSG7
CG9663	0.000336338	-0.399529244	1	1	1	CG9663
CG5758	0.000337733	-0.105761026	1	1	1	CG5758
raskol	0.000339564	-0.056640047	1	1	1	raskol
chas	0.000342514	-0.388752378	1	1	1	chas
uzip	0.000346518	-0.093857604	1	1	1	uzip
CG6282	0.000348625	0.264448647	1	1	1	CG6282
RpL12	0.000352088	-0.348224402	1	1	1	RpL12
dgrn	0.000355918	0.488545611	1	0.917	1	dgrn
CR45499	0.000359577	-0.273199517	0.042	0.5	1	CR45499
Br140	0.000362603	-0.260733299	1	1	1	Br140
INE-1{}6031	0.000364223	-0.284183265	0.167	0.542	1	INE-1{}6031
copia{}1016	0.000364737	0.538288402	1	1	1	copia{}1016
PIG-T	0.000365019	0.411531837	1	1	1	PIG-T
CG12605	0.000365113	0.195807502	1	1	1	CG12605
CG1407	0.000365436	0.403363038	1	1	1	CG1407
Reg-5	0.000372132	-0.395423075	0.875	0.958	1	Reg-5
CG13921	0.000373222	-0.291963833	1	1	1	CG13921
CG7149	0.000375541	0.39199613	1	1	1	CG7149
FER	0.000376081	0.319337661	1	1	1	FER
AdSS	0.000377181	0.41133195	1	1	1	AdSS
CG2111	0.00037777	-0.377160336	1	1	1	CG2111
CG14073	0.000383866	-0.083918537	1	1	1	CG14073
gypsy{}615	0.00038485	0.340076547	1	1	1	gypsy{}615
CG1909	0.000391854	0.250632982	1	1	1	CG1909
CG34136	0.000394802	0.487179142	1	1	1	CG34136
VGlut	0.000395777	0.273164548	1	1	1	VGlut
Actn	0.000396018	-0.147559809	1	1	1	Actn
AdamTS-A	0.000397442	-0.686364958	1	0.958	1	AdamTS-A
RpS15	0.000398137	-0.337048666	1	1	1	RpS15
T48	0.000398156	0.450903732	1	1	1	T48
MESK2	0.000400199	0.202663447	1	1	1	MESK2
CG45049	0.000403285	0.269826497	1	1	1	CG45049
Smg5	0.000404286	0.275703939	1	1	1	Smg5
E23	0.000404587	-0.213136711	1	1	1	E23
zip	0.000405492	-0.091582233	1	1	1	zip
Sap130	0.000406246	-0.225736435	1	1	1	Sap130
CG8312	0.000407327	0.298797279	1	1	1	CG8312
CG5823	0.000409698	0.3916913	1	1	1	CG5823
lncRNA:CR43148	0.000410282	0.476486396	1	0.917	1	lncRNA:CR43148
RasGAP1	0.000410371	0.244553766	1	1	1	RasGAP1
Brd8	0.000417035	-0.334778158	1	1	1	Brd8
l(3)05822	0.000419296	-0.124952509	1	1	1	l(3)05822
lncRNA:CR46348	0.000420768	0.353985051	1	1	1	lncRNA:CR46348
kl-3	0.000421363	0.452800793	1	1	1	kl-3
MICU3	0.000421624	0.331778214	1	1	1	MICU3
CG10395	0.00042394	0.381474045	1	1	1	CG10395
CG7166	0.000428628	0.327134013	1	1	1	CG7166
Atat	0.000428749	0.285655503	1	1	1	Atat
Vha68-2	0.000430562	-0.349395675	1	1	1	Vha68-2
asRNA:CR44181	0.000435337	-0.27728854	0.25	0.583	1	asRNA:CR44181
mdg1{}RR48394	0.000440462	0.449050801	1	0.917	1	mdg1{}RR48394
Gyc88E	0.000444322	-0.16153875	1	1	1	Gyc88E
CG17048	0.000445926	-0.361331502	1	1	1	CG17048
lncRNA:bxd	0.00044655	-0.280908509	0.083	0.458	1	lncRNA:bxd
lectin-28C	0.000449107	-0.331125342	0.458	0.792	1	lectin-28C
RpS4	0.000449767	-0.297941677	1	1	1	RpS4
OtopLc	0.000450639	-0.074150643	1	1	1	OtopLc
larp	0.000455285	-0.120461454	1	1	1	larp
Ulp1	0.000456024	0.351644809	1	1	1	Ulp1
RunxA	0.000456776	-0.18074589	1	1	1	RunxA
Obp99c	0.000458931	-0.566474257	0.708	1	1	Obp99c
Elk	0.000459629	0.200517465	1	1	1	Elk
Kdm3	0.000460231	-0.337247137	1	1	1	Kdm3
RpL31	0.000463483	-0.267722451	1	1	1	RpL31
CG32647	0.000465869	-0.110379764	1	1	1	CG32647
CG15196	0.000470989	-0.363999851	0.667	0.792	1	CG15196
CG2519	0.000473399	0.228655056	1	1	1	CG2519
Sin3A	0.000474193	-0.057280481	1	1	1	Sin3A
pyd3	0.000476628	-0.4273528	0.958	0.958	1	pyd3
phyl	0.000476808	0.359485504	1	1	1	phyl
GAPcenA	0.000477221	0.332808638	1	1	1	GAPcenA
Nrt	0.000477403	0.285164389	1	1	1	Nrt
Dnah3	0.000477744	-0.395724153	0.667	0.917	1	Dnah3
Hs3st-B	0.000481681	0.437732475	1	1	1	Hs3st-B
CG13654	0.000481761	0.288461072	1	1	1	CG13654
Prat2	0.000482455	-0.817189176	0.917	1	1	Prat2
Pp2A-29B	0.000483433	0.345343526	1	1	1	Pp2A-29B
CG15744	0.000484478	-0.333247557	1	1	1	CG15744
Rack1	0.000489065	-0.305214992	1	1	1	Rack1
Dh44-R1	0.000491004	0.336391852	1	1	1	Dh44-R1
CG4607	0.000495339	-0.377584995	0.958	0.958	1	CG4607
Srr	0.00049833	-0.298926124	0.5	0.625	1	Srr
CG6333	0.000500465	-0.239643124	0.25	0.583	1	CG6333
modSP	0.000501899	-0.371299975	0.542	0.75	1	modSP
Trl	0.00051453	-0.13765465	1	1	1	Trl
CG12075	0.000519625	-0.387757128	0.667	0.833	1	CG12075
Septin2	0.000521589	0.441513171	1	1	1	Septin2
Syt7	0.00052247	0.233461954	1	1	1	Syt7
Srrm234	0.000526284	-0.069694567	1	1	1	Srrm234
Ac3	0.000528073	0.214751927	1	1	1	Ac3
betaNACtes6	0.000528275	-0.290964843	0	0.458	1	betaNACtes6
Lgr4	0.000536831	-0.367233536	1	1	1	Lgr4
Rfx	0.000546701	0.289595207	1	1	1	Rfx
Met	0.000547934	-0.174141857	1	1	1	Met
Flacc	0.000551428	-0.201428472	1	1	1	Flacc
ort	0.000553521	-0.55445443	0.833	0.917	1	ort
mt:ND5	0.000554263	0.422748144	1	1	1	mt:ND5
spir	0.000558635	-0.059819736	1	1	1	spir
nAChRalpha6	0.000559642	0.209556068	1	1	1	nAChRalpha6
fax	0.000560493	0.214218299	1	1	1	fax
CG33129	0.000561335	0.339204159	1	1	1	CG33129
CG4839	0.000562159	-0.529170146	1	0.958	1	CG4839
CG43329	0.000565127	-0.381323735	1	1	1	CG43329
RpS23	0.00056672	-0.39040287	1	1	1	RpS23
beat-IIIc	0.000571966	0.230988251	1	1	1	beat-IIIc
CG14367	0.000573265	-0.395224949	1	1	1	CG14367
Pdk1	0.000573548	0.214351524	1	1	1	Pdk1
CG4313	0.000579092	0.302450439	1	1	1	CG4313
Rbcn-3A	0.000579257	-0.160551517	1	1	1	Rbcn-3A
tei	0.00057981	-0.047785894	1	1	1	tei
Traf4	0.00058164	-0.350451235	0.667	0.958	1	Traf4
Nelf-E	0.000582462	0.448614226	1	0.958	1	Nelf-E
Lasp	0.000583796	0.222471722	1	1	1	Lasp
CG41520	0.000583941	-0.221875942	1	1	1	CG41520
CG7453	0.000585818	-0.344235115	1	1	1	CG7453
CG18213	0.000589602	0.44377887	1	0.958	1	CG18213
Drep4	0.000591991	0.404270824	1	1	1	Drep4
pip	0.000592609	-0.325510071	0.917	0.833	1	pip
flz	0.000595768	-0.299763937	0.292	0.458	1	flz
dom	0.000596778	-0.164957242	1	1	1	dom
Galphao	0.000597995	0.189662556	1	1	1	Galphao
CG31855	0.000600572	0.432037793	1	0.833	1	CG31855
ymp	0.000602085	0.454524893	1	1	1	ymp
zfh2	0.000602377	-0.056346314	1	1	1	zfh2
Dh31-R	0.000606633	0.274891174	1	1	1	Dh31-R
thw	0.000608303	-0.248989111	0.125	0.542	1	thw
fng	0.000608529	0.289682781	1	1	1	fng
Rcd2	0.000609111	-0.346081898	1	1	1	Rcd2
mei-218	0.000610284	-0.387928953	1	1	1	mei-218
Stip1	0.000612476	0.412563648	1	1	1	Stip1
gukh	0.000615522	-0.158999865	1	1	1	gukh
knrl	0.000619127	-0.579451368	0.708	0.917	1	knrl
wgn	0.000620247	-0.248238964	1	1	1	wgn
CG12947	0.00062148	0.475365981	0.875	0.708	1	CG12947
dysf	0.000625859	-0.247303705	0.208	0.542	1	dysf
Nplp1	0.000626038	0.3236306	1	1	1	Nplp1
CG1416	0.000640861	0.418059142	1	1	1	CG1416
Agpat2	0.000640902	0.429407498	1	1	1	Agpat2
sals	0.000642602	0.395091694	1	1	1	sals
CG13101	0.000643717	-0.268489644	0.042	0.458	1	CG13101
mip130	0.000644638	-0.145839271	1	1	1	mip130
CG14645	0.000645068	-0.268224646	0.042	0.458	1	CG14645
RpS18	0.000645381	-0.308691377	1	1	1	RpS18
hdly	0.000655004	-0.343735742	1	1	1	hdly
Cyp4p1	0.000664105	-0.310599891	0.458	0.75	1	Cyp4p1
MESR4	0.000670282	-0.122437183	1	1	1	MESR4
ptc	0.00067042	-0.332413771	1	1	1	ptc
egh	0.00067085	-0.082463341	1	1	1	egh
mt:CoIII	0.000671375	0.373932018	1	1	1	mt:CoIII
CG30479	0.00067358	-0.306371743	1	1	1	CG30479
CG42258	0.000677983	-0.08892608	1	1	1	CG42258
arg	0.000682672	-0.239280541	1	1	1	arg
CG33700	0.000684589	-0.246355792	0.333	0.583	1	CG33700
CngA	0.000684608	-0.302712591	1	1	1	CngA
cnn	0.000687035	0.239060291	1	1	1	cnn
pnr	0.000692116	-0.398962258	0.583	1	1	pnr
Ptx1	0.000693788	0.666090072	1	1	1	Ptx1
CG33995	0.000695523	0.250563649	1	1	1	CG33995
alt	0.000697664	0.22914473	1	1	1	alt
NAAT1	0.000701564	-0.302754822	0.417	0.667	1	NAAT1
Msp300	0.000701901	-0.073733049	1	1	1	Msp300
Cyp6v1	0.000703119	-0.372559062	0.958	0.875	1	Cyp6v1
Hex-A	0.00070319	-0.087472399	1	1	1	Hex-A
CG30022	0.000706247	0.420041322	1	1	1	CG30022
pes	0.000710911	-0.347349998	1	1	1	pes
beat-Ia	0.000711668	0.246914989	1	1	1	beat-Ia
CG5787	0.000714009	-0.279555608	1	1	1	CG5787
CG4660	0.00072178	-0.29365981	1	1	1	CG4660
CG33941	0.000723761	0.422643479	1	1	1	CG33941
S{}967	0.000724328	-0.223081048	0.208	0.625	1	S{}967
RpS30	0.000725144	-0.278171342	1	1	1	RpS30
eya	0.00073057	0.454045055	1	1	1	eya
CG5418	0.000731263	-0.22891044	0.208	0.625	1	CG5418
LpR1	0.000738921	0.259198294	1	1	1	LpR1
CG4174	0.000741462	0.38901328	1	1	1	CG4174
Rgk3	0.000745031	0.246319368	1	1	1	Rgk3
CG12204	0.000746346	-0.308733758	1	1	1	CG12204
CG13551	0.000749994	-0.240079545	1	1	1	CG13551
CG17931	0.000750586	0.384936906	1	1	1	CG17931
sbb	0.000751272	-0.047402561	1	1	1	sbb
CG18081	0.000775827	0.47796893	1	0.875	1	CG18081
copia{}RR48341	0.00078051	0.481292432	0.958	0.708	1	copia{}RR48341
CG5001	0.000783343	-0.333658402	1	1	1	CG5001
asRNA:CR44984	0.000784046	-0.23900567	0.167	0.5	1	asRNA:CR44984
DIP-lambda	0.000790334	-0.190440502	1	1	1	DIP-lambda
Dysb	0.000791738	0.369624987	0.958	0.542	1	Dysb
Cht5	0.00079239	-0.652205396	0.25	0.542	1	Cht5
Argk1	0.000794764	0.20233353	1	1	1	Argk1
Ubr3	0.000794799	-0.06391925	1	1	1	Ubr3
Sarm	0.000796828	0.225358554	1	1	1	Sarm
CG17328	0.000829656	0.417826166	1	0.792	1	CG17328
Ugt50B3	0.000834188	-0.332031115	0.875	0.917	1	Ugt50B3
CG34174	0.000834343	0.286467383	0.833	0.125	1	CG34174
CG34031	0.000835108	-0.268622486	1	1	1	CG34031
CG8303	0.000836182	-0.255161054	0.208	0.625	1	CG8303
CG42237	0.000845745	-0.230036961	0.167	0.542	1	CG42237
Ir41a	0.000849717	-0.268960508	1	1	1	Ir41a
Dso2	0.000852466	-0.328895179	0.375	0.792	1	Dso2
aralar1	0.000858172	-0.150908537	1	1	1	aralar1
mthl1	0.000862397	0.348509276	1	1	1	mthl1
Amph	0.000869947	0.235807889	1	1	1	Amph
spdi	0.000870104	-0.087668856	1	1	1	spdi
Tep2	0.000870789	-0.392326559	1	1	1	Tep2
cac	0.000870885	0.176752334	1	1	1	cac
Dyrk2	0.000881525	0.207873372	1	1	1	Dyrk2
lncRNA:CR46064	0.0008903	0.398545296	1	1	1	lncRNA:CR46064
numb	0.000891715	0.253821812	1	1	1	numb
S{}447	0.000894198	0.42294889	1	1	1	S{}447
Rcd-1	0.000895638	-0.308296612	1	1	1	Rcd-1
AP-1-2beta	0.000906864	-0.276560647	1	1	1	AP-1-2beta
CG32548	0.000907885	-0.32399336	0.792	0.875	1	CG32548
RpL35A	0.000909782	-0.287992146	1	1	1	RpL35A
Etl1	0.00091276	0.421717567	1	1	1	Etl1
TfIIFalpha	0.000925405	-0.351648461	1	1	1	TfIIFalpha
ics	0.00092632	0.38108816	1	1	1	ics
nAChRbeta3	0.000933011	-0.240025652	0.292	0.542	1	nAChRbeta3
Ric	0.000936515	0.235001619	1	1	1	Ric
endos	0.00094281	0.385778512	1	1	1	endos
dpr6	0.00094404	-0.074309639	1	1	1	dpr6
Tsp97E	0.000945726	0.284082882	1	1	1	Tsp97E
CG7990	0.000945729	0.297358823	1	1	1	CG7990
mxc	0.000949993	-0.224949913	1	1	1	mxc
smog	0.000960423	0.173722417	1	1	1	smog
Idgf1	0.000960983	-0.258271769	0.167	0.542	1	Idgf1
PolG2	0.00096169	0.42003785	1	1	1	PolG2
Daao1	0.000965775	-0.326434045	1	0.958	1	Daao1
homer	0.000972383	0.308047554	1	1	1	homer
rin	0.000983058	-0.087697795	1	1	1	rin
CG10098	0.000983647	0.419033704	1	1	1	CG10098
CG9170	0.000985306	-0.165623934	1	1	1	CG9170
CG9784	0.000989018	0.370923188	1	1	1	CG9784
Mal-B2	0.000999913	-0.490794176	1	1	1	Mal-B2
lncRNA:CR44506	0.001000199	0.391762751	1	1	1	lncRNA:CR44506
BicD	0.001002261	0.221410868	1	1	1	BicD
Pura	0.001018159	-0.227565245	1	1	1	Pura
DIP-kappa	0.001018468	0.29565504	1	1	1	DIP-kappa
GlcAT-S	0.001019098	0.302381411	1	1	1	GlcAT-S
CG9967	0.001019339	-0.164218204	1	1	1	CG9967
CG12056	0.001021918	-0.342778895	0.833	0.917	1	CG12056
CAH1	0.001026671	0.305510172	1	1	1	CAH1
Tom40	0.001028095	0.366347521	1	1	1	Tom40
Mgstl	0.001033611	-0.333168985	1	1	1	Mgstl
CG33978	0.001036529	0.44976211	1	1	1	CG33978
mirr	0.001037914	0.410734304	1	1	1	mirr
Rpn13R	0.001045208	-0.35786115	1	0.958	1	Rpn13R
CG15629	0.001045836	-0.316861067	0.625	0.875	1	CG15629
RpS17	0.001048149	-0.317475016	1	1	1	RpS17
m-cup	0.001054201	0.336949685	1	1	1	m-cup
Dlg5	0.001062855	-0.151857517	1	1	1	Dlg5
RpS24	0.001063231	-0.298157251	1	1	1	RpS24
robo2	0.001071579	-0.141879369	1	1	1	robo2
CNMaR	0.00107246	0.337104842	1	1	1	CNMaR
iPLA2-VIA	0.001072848	-0.266322641	1	1	1	iPLA2-VIA
Ciz1	0.001075575	-0.044631537	1	1	1	Ciz1
ds	0.00107923	-0.499497352	0.958	0.958	1	ds
CG31007	0.001079262	-0.334531253	1	1	1	CG31007
CG8245	0.001092816	0.354105809	1	1	1	CG8245
CG5214	0.001099136	0.382166033	1	1	1	CG5214
CCHa2-R	0.001108212	-0.323562985	1	1	1	CCHa2-R
CG14480	0.001115825	-0.309550406	1	1	1	CG14480
lncRNA:CR43654	0.001126853	-0.320002543	0.958	0.958	1	lncRNA:CR43654
Yod1	0.00113482	0.417171697	1	1	1	Yod1
Nup153	0.001135434	-0.066831897	1	1	1	Nup153
TBC1D16	0.00113777	0.362442526	1	1	1	TBC1D16
Eno	0.001143944	0.320527372	1	1	1	Eno
Tret1-1	0.001145111	0.469660614	1	1	1	Tret1-1
CG1890	0.00114566	-0.315048509	0.792	0.792	1	CG1890
CG3703	0.001150715	-0.280258832	1	1	1	CG3703
nrm	0.001165928	0.176952341	1	1	1	nrm
nSyb	0.001171624	0.204616992	1	1	1	nSyb
fz2	0.001171725	-0.044828852	1	1	1	fz2
CG3902	0.001174869	-0.318890909	1	1	1	CG3902
DCP2	0.001182253	0.214171433	1	1	1	DCP2
Rt1a{}6576	0.001185132	-0.363119801	0.583	0.708	1	Rt1a{}6576
erm	0.001188415	-0.238855454	1	1	1	erm
Crtc	0.001193155	-0.076952583	1	1	1	Crtc
Lrch	0.001203096	0.21564783	1	1	1	Lrch
Debcl	0.001208964	-0.432009247	0.917	0.917	1	Debcl
mAChR-B	0.001215227	-0.111358884	1	1	1	mAChR-B
geko	0.001227886	-0.22280917	0.208	0.667	1	geko
CG34212	0.001237125	-0.278864507	0	0.417	1	CG34212
RhoGAP68F	0.001240551	0.317928423	1	1	1	RhoGAP68F
jus	0.001241109	0.190891624	1	1	1	jus
Nox	0.00124577	-0.255127195	0.042	0.458	1	Nox
Miga	0.001262728	0.438332447	1	1	1	Miga
CG2861	0.001265693	-0.227845079	0.333	0.583	1	CG2861
CG45075	0.001272927	-0.216766752	1	1	1	CG45075
CG9928	0.00128443	-0.317134006	0.417	0.708	1	CG9928
Dso1	0.001294837	-0.326455155	0.625	0.833	1	Dso1
Men-b	0.001297751	0.297126213	1	1	1	Men-b
Arpc2	0.001306671	0.345074862	1	1	1	Arpc2
Oamb	0.001309281	0.239840056	1	1	1	Oamb
Pitslre	0.001311571	0.215341042	1	1	1	Pitslre
Unc-76	0.001314725	-0.094223538	1	1	1	Unc-76
CG1724	0.001324354	-0.308493514	0.708	0.75	1	CG1724
rooA{}1584	0.001328426	-0.344195008	0.875	1	1	rooA{}1584
CG31729	0.001329086	0.297840195	1	1	1	CG31729
R1A1{}582	0.001332067	-0.359641897	0.917	1	1	R1A1{}582
Top1	0.001342812	-0.096714726	1	1	1	Top1
l(3)L1231	0.001343133	0.208437207	1	1	1	l(3)L1231
inaE	0.001346	-0.062292418	1	1	1	inaE
mRpL40	0.001360118	-0.357728586	0.958	1	1	mRpL40
unc-13	0.001360723	0.200566389	1	1	1	unc-13
Lis-1	0.00136558	0.250606987	1	1	1	Lis-1
Oseg2	0.00137038	-0.305519198	0.458	0.75	1	Oseg2
CG9933	0.00137228	-0.325167084	0.958	1	1	CG9933
Ass	0.001386779	-0.243353859	0.125	0.458	1	Ass
Cfp1	0.001386893	-0.342552474	1	1	1	Cfp1
lncRNA:CR45430	0.001387898	-0.340127967	1	1	1	lncRNA:CR45430
17.6{}6492	0.001394528	-0.235282025	0.333	0.75	1	17.6{}6492
invader2{}5057	0.001406446	-0.297830694	1	1	1	invader2{}5057
Sur	0.001407222	0.376897518	1	1	1	Sur
5-HT2B	0.001414177	-0.126127197	1	1	1	5-HT2B
rdgA	0.00141529	-0.075900159	1	1	1	rdgA
CG44838	0.001424424	-0.062546153	1	1	1	CG44838
l(3)02640	0.001425727	0.346066746	1	1	1	l(3)02640
beat-Vb	0.001430988	0.285375055	1	1	1	beat-Vb
sPLA2	0.001439233	-0.287150756	0.583	0.792	1	sPLA2
Cad87A	0.001439627	-0.093638105	1	1	1	Cad87A
CG7322	0.001441012	-0.292483941	0.583	0.792	1	CG7322
dwg	0.001441103	-0.350250073	1	1	1	dwg
sgl	0.001448847	-0.163689384	1	1	1	sgl
CG9582	0.001449822	-0.290842489	0.583	0.625	1	CG9582
CG2269	0.001458925	-0.084440772	1	1	1	CG2269
Upf1	0.001465453	-0.275543941	1	1	1	Upf1
Cul1	0.001467292	0.291553089	1	1	1	Cul1
Gp210	0.001483389	0.329381995	1	1	1	Gp210
CG12594	0.0014862	0.277750829	1	1	1	CG12594
CG3556	0.001501714	0.223395824	1	1	1	CG3556
Mondo	0.001509188	0.217598045	1	1	1	Mondo
CG2004	0.001513545	0.402831679	0.917	0.667	1	CG2004
lncRNA:CR45123	0.001523968	-0.294307929	0.458	0.625	1	lncRNA:CR45123
bigmax	0.001527974	-0.336982774	1	1	1	bigmax
Mvd	0.001528518	0.424029486	0.958	0.875	1	Mvd
ChT	0.001540878	0.212274455	1	1	1	ChT
NFAT	0.001547828	0.171147744	1	1	1	NFAT
CG33054	0.001548687	0.374769606	1	1	1	CG33054
MFS10	0.001549661	-0.351469979	0.958	0.958	1	MFS10
CG10417	0.001553181	0.320914409	1	1	1	CG10417
CG15385	0.001554699	0.39693179	1	1	1	CG15385
CG33958	0.001558794	-0.361181516	1	1	1	CG33958
INE-1{}3200	0.001563382	0.254319354	0.917	0.25	1	INE-1{}3200
CG17230	0.00156405	-0.121219777	1	1	1	CG17230
CG17224	0.001571426	-0.323383037	0.667	0.875	1	CG17224
Not3	0.001575696	0.250509874	1	1	1	Not3
Ziz	0.001578987	0.224974534	1	1	1	Ziz
atk	0.001583152	-0.315054622	0.667	0.833	1	atk
put	0.001588653	0.3193675	1	1	1	put
tud	0.001609214	0.232326255	1	1	1	tud
CG17760	0.001614017	0.416427472	1	1	1	CG17760
G9a	0.001627925	-0.078601751	1	1	1	G9a
Sr-CI	0.001630349	-0.300924836	0.292	0.667	1	Sr-CI
RhoGDI	0.001636498	0.315292416	1	1	1	RhoGDI
Doa	0.001636968	-0.080534976	1	1	1	Doa
CG3719	0.001644937	-0.310165941	1	1	1	CG3719
CG33947	0.001648048	0.370096328	1	1	1	CG33947
Su(dx)	0.001649061	-0.13404292	1	1	1	Su(dx)
Cog2	0.001651304	0.413603464	1	0.917	1	Cog2
CG43331	0.001658558	-0.375091535	1	1	1	CG43331
Bsg	0.001658698	0.176702217	1	1	1	Bsg
CG13928	0.001662422	0.204746872	1	1	1	CG13928
CG12659	0.001677628	0.322833521	0.833	0.417	1	CG12659
CG3328	0.00169217	-0.308549224	1	1	1	CG3328
kcc	0.001703914	0.188880615	1	1	1	kcc
sra	0.001708232	0.277672049	1	1	1	sra
RpL37A	0.001725405	-0.289777421	1	1	1	RpL37A
PPP4R2r	0.001730412	-0.191938346	1	1	1	PPP4R2r
Mlc-c	0.001730544	0.311015557	1	1	1	Mlc-c
fuss	0.001730601	0.53466801	1	1	1	fuss
Sirup	0.001733575	-0.26913908	1	1	1	Sirup
Argl	0.001734095	-0.305368593	0.792	0.917	1	Argl
CR31427	0.001737267	-0.233038618	0.167	0.542	1	CR31427
1360{}1503	0.001747621	0.401280376	0.958	0.833	1	1360{}1503
RpS27	0.001753723	-0.229267839	1	1	1	RpS27
THADA	0.001755899	-0.30438288	1	1	1	THADA
Fer1HCH	0.001759233	0.338886496	1	1	1	Fer1HCH
alpha-Est2	0.001792727	-0.262360985	0.333	0.667	1	alpha-Est2
CG6628	0.001794334	-0.3626715	1	1	1	CG6628
CG4972	0.001798066	0.41100765	1	0.958	1	CG4972
Gasp	0.001798326	-0.290160945	0.375	0.75	1	Gasp
CG15473	0.001800865	-0.247405478	0.417	0.625	1	CG15473
Epp	0.001809389	0.401474412	1	1	1	Epp
Adgf-D	0.001820994	-0.258629363	1	1	1	Adgf-D
PIP5K59B	0.001840289	-0.10458735	1	1	1	PIP5K59B
Hsp70Bb	0.001841243	0.497671281	1	1	1	Hsp70Bb
Inx7	0.001854729	-0.264054486	0.292	0.542	1	Inx7
Tc1{}6596	0.001869027	-0.214651796	0.333	0.583	1	Tc1{}6596
CG5910	0.001888983	-0.309194085	1	1	1	CG5910
CG10428	0.001891195	0.417035581	1	1	1	CG10428
Df31	0.001892185	0.286514077	1	1	1	Df31
lncRNA:CR45758	0.001892661	0.302723054	1	1	1	lncRNA:CR45758
Pdf	0.001895123	0.374248808	0.792	0.458	1	Pdf
dpr11	0.001902132	-0.060358661	1	1	1	dpr11
CG6908	0.00190355	-0.351629838	0.958	0.875	1	CG6908
spab	0.001908356	0.352573862	1	1	1	spab
fzo	0.00191017	-0.330844055	1	1	1	fzo
nonA-l	0.001910736	0.309996156	1	1	1	nonA-l
ATPsynC	0.001913949	0.256882159	1	1	1	ATPsynC
CG8578	0.001916875	0.325323502	1	1	1	CG8578
tnc	0.001921793	-0.199848731	1	1	1	tnc
dsb	0.001923805	-1.152408508	0.75	1	1	dsb
CG4168	0.001931228	-0.07024474	1	1	1	CG4168
Vha100-2	0.001935613	-0.37990455	1	1	1	Vha100-2
Xpac	0.001938014	-0.315197171	0.708	0.792	1	Xpac
SLC22A	0.001945509	-0.301935868	1	1	1	SLC22A
Ppa	0.001966656	0.271827338	1	1	1	Ppa
p23	0.001968853	-0.225197717	1	1	1	p23
Gycalpha99B	0.0019719	-0.146690726	1	1	1	Gycalpha99B
Rb97D	0.001973497	0.319293129	1	1	1	Rb97D
Tsp42Ek	0.001976339	0.399797183	1	1	1	Tsp42Ek
CG2790	0.001979484	-0.238602624	1	1	1	CG2790
g	0.001991383	-0.099943878	1	1	1	g
heix	0.001993323	0.346845521	1	1	1	heix
nrv2	0.001995335	0.229299445	1	1	1	nrv2
abd-A	0.001996096	-0.240271745	0.125	0.5	1	abd-A
nudE	0.001999807	0.288212329	1	1	1	nudE
Hrb27C	0.002006518	0.203704135	1	1	1	Hrb27C
Reps	0.002032782	0.361322599	1	1	1	Reps
prd1	0.002037782	0.288188418	1	1	1	prd1
lncRNA:CR43126	0.002037926	0.395511336	1	1	1	lncRNA:CR43126
mtrm	0.002038052	0.313491051	0.958	0.417	1	mtrm
Ppt1	0.002049804	0.405593564	1	0.792	1	Ppt1
RpS11	0.002061077	-0.213705381	1	1	1	RpS11
FoxK	0.002067624	-0.146234723	1	1	1	FoxK
CG46244	0.002083134	0.358931793	1	1	1	CG46244
Pits	0.002085908	-0.078536597	1	1	1	Pits
CG7220	0.002113619	-0.129497293	1	1	1	CG7220
elav	0.002115299	-0.022670591	1	1	1	elav
UQCR-11	0.002119915	0.344355416	1	1	1	UQCR-11
alpha-Est3	0.002133409	-0.286012146	0.583	0.708	1	alpha-Est3
RpL27	0.002136678	-0.299141334	1	1	1	RpL27
Uhg1	0.00214631	-0.219444319	1	1	1	Uhg1
CG4375	0.002182467	-0.346806819	1	1	1	CG4375
CoRest	0.002200082	-0.096167344	1	1	1	CoRest
CG17768	0.002200487	0.35721075	1	1	1	CG17768
micropia{}1338	0.002207794	0.360116298	0.875	0.667	1	micropia{}1338
Cad99C	0.002226163	-0.265429015	0.417	0.708	1	Cad99C
CG7966	0.002227489	-0.297034794	0.958	0.958	1	CG7966
KdelR	0.002233041	0.366980682	1	1	1	KdelR
Tpt	0.002238524	0.377086587	1	1	1	Tpt
CG12868	0.002251528	0.379343178	0.917	0.625	1	CG12868
Syt14	0.002254694	0.321740895	1	1	1	Syt14
SF2	0.002254943	-0.17482937	1	1	1	SF2
CG4393	0.002266505	0.260009479	1	1	1	CG4393
asRNA:CR45481	0.002273005	-0.221238878	0.167	0.542	1	asRNA:CR45481
Ada2b	0.002280819	0.348851432	1	1	1	Ada2b
CG8547	0.002283848	-0.29011011	1	1	1	CG8547
CG16798	0.002291456	-0.311564213	1	1	1	CG16798
RpL14	0.002297075	-0.290056133	1	1	1	RpL14
SppL	0.002324342	0.269734252	1	1	1	SppL
BomT2	0.002327151	-0.259099617	0.042	0.417	1	BomT2
PAPLA1	0.002327763	-0.104912797	1	1	1	PAPLA1
btl	0.002328185	-0.350122792	0.958	0.917	1	btl
CG32112	0.002338935	0.357228424	1	1	1	CG32112
Drgx	0.00233986	0.25294333	1	1	1	Drgx
Exn	0.002348058	0.244314405	1	1	1	Exn
Tango6	0.002355172	0.407840182	1	0.958	1	Tango6
CG4294	0.002359186	0.204337294	1	1	1	CG4294
MED18	0.002367257	0.361501216	0.917	0.5	1	MED18
CG16989	0.002372331	-0.296796433	1	1	1	CG16989
regucalcin	0.002394464	-0.310650372	1	1	1	regucalcin
CG43736	0.002397457	0.188461248	1	1	1	CG43736
RpS15Aa	0.002400297	-0.248697283	1	1	1	RpS15Aa
exp	0.002401236	-0.231063588	0.333	0.625	1	exp
Grip84	0.002402022	0.381498364	1	1	1	Grip84
Hsp68	0.002416464	0.523977732	1	0.875	1	Hsp68
CG7884	0.00242102	-0.21500839	0.083	0.5	1	CG7884
beat-Ib	0.002425171	0.223252707	1	1	1	beat-Ib
CG42514	0.002432735	0.352682841	1	1	1	CG42514
Pka-C1	0.002445553	0.19510753	1	1	1	Pka-C1
jp	0.002447459	0.196785856	1	1	1	jp
CG10132	0.002448833	-0.12347636	1	1	1	CG10132
CG9849	0.002451732	0.374279125	1	0.958	1	CG9849
Rho1	0.002472417	-0.109964307	1	1	1	Rho1
HisRS	0.002481483	-0.211233428	1	1	1	HisRS
CG34376	0.002482518	-0.185902728	1	1	1	CG34376
caup	0.002484499	0.412904547	1	1	1	caup
CG32533	0.00248656	-0.31036248	1	1	1	CG32533
invader2{}6540	0.002508137	-0.364500183	0.875	0.917	1	invader2{}6540
laza	0.002521684	-0.231816314	1	1	1	laza
Ugt35E1	0.002524789	-0.318236014	0.958	0.917	1	Ugt35E1
nrv1	0.002542614	-0.335544814	0.917	0.917	1	nrv1
Naprt	0.002558154	0.269247612	1	1	1	Naprt
lncRNA:CR43807	0.002567307	-0.365341306	0.292	0.5	1	lncRNA:CR43807
hb	0.002579	0.396309608	1	1	1	hb
M6	0.002582458	0.338201801	1	1	1	M6
CG10654	0.002587556	0.367163337	1	1	1	CG10654
INE-1{}4837	0.002589697	0.342811817	0.917	0.417	1	INE-1{}4837
Alh	0.00259271	-0.120923654	1	1	1	Alh
nAChRalpha7	0.002613532	0.238717212	1	1	1	nAChRalpha7
412{}165	0.002623855	-0.305910493	0.792	0.958	1	412{}165
rnh1	0.002628159	-0.314644363	0.958	0.958	1	rnh1
CG1513	0.002630816	-0.103603666	1	1	1	CG1513
CG15249	0.002660907	-0.236419346	0.042	0.458	1	CG15249
lov	0.002664601	-0.17770386	1	1	1	lov
jub	0.00267098	-0.158447205	1	1	1	jub
Tusp	0.002687914	-0.075526529	1	1	1	Tusp
Hsc70-4	0.002691783	0.298999455	1	1	1	Hsc70-4
CG3740	0.00269879	0.447399866	1	0.917	1	CG3740
Chc	0.002701694	0.284482939	1	1	1	Chc
CG6409	0.002701981	-0.255925831	0.25	0.458	1	CG6409
Fnta	0.002708675	0.400420581	0.958	0.958	1	Fnta
Ac78C	0.002717834	-0.14993523	1	1	1	Ac78C
CG45080	0.002724543	-0.350078073	0	0.458	1	CG45080
SNF4Agamma	0.002753783	0.165684406	1	1	1	SNF4Agamma
CG32195	0.002755671	0.378205431	1	1	1	CG32195
Drip	0.00275679	-0.835749929	0.708	0.875	1	Drip
CG31635	0.00277577	0.198503357	1	1	1	CG31635
S{}533	0.002779588	0.255598504	0.75	0.167	1	S{}533
Wdr59	0.00278141	0.371959223	1	1	1	Wdr59
CG10638	0.00278705	0.401224898	1	1	1	CG10638
CG3262	0.002788593	0.284297906	1	1	1	CG3262
CG8112	0.002795711	-0.28855469	1	1	1	CG8112
PyK	0.002803369	0.280567895	1	1	1	PyK
lncRNA:CR42721	0.002805448	0.446775714	1	1	1	lncRNA:CR42721
Hnf4	0.002808331	0.215663427	1	1	1	Hnf4
Opa1	0.002817461	-0.136526764	1	1	1	Opa1
klar	0.002871293	-0.027515925	1	1	1	klar
CG7378	0.002872885	-0.110740422	1	1	1	CG7378
lncRNA:CR45919	0.002905355	0.272952883	1	1	1	lncRNA:CR45919
CG11811	0.002911395	0.381022245	1	1	1	CG11811
CG32091	0.002915367	-0.352881352	1	1	1	CG32091
bowl	0.002918107	-0.337018711	1	0.917	1	bowl
Myo61F	0.002919146	-0.250883867	0.542	0.667	1	Myo61F
RanBP3	0.002921667	-0.324164657	1	1	1	RanBP3
msl-2	0.002925936	-0.213960396	1	1	1	msl-2
CG4593	0.002929911	-0.351306535	0.875	0.958	1	CG4593
toe	0.002934095	-0.236961135	0.125	0.417	1	toe
Gle1	0.00293494	0.404138386	1	1	1	Gle1
Ugt301D1	0.002952862	0.39818314	1	0.917	1	Ugt301D1
grim	0.002964385	0.363209845	1	0.75	1	grim
ETHR	0.002968959	-0.338186216	1	1	1	ETHR
pio	0.002975406	-0.467285611	0.667	0.875	1	pio
lig	0.002981539	-0.125999874	1	1	1	lig
wls	0.003014984	0.388630958	1	1	1	wls
CG7794	0.003027396	-0.195684544	0.292	0.583	1	CG7794
CG31098	0.00303106	0.352203987	1	1	1	CG31098
Bcs1	0.00303584	0.368624485	1	0.792	1	Bcs1
Xrp1	0.003060503	0.243331519	1	1	1	Xrp1
CG8051	0.003062237	-0.297820223	0.708	0.792	1	CG8051
mtgo	0.003068689	0.187200068	1	1	1	mtgo
CG3339	0.003070683	-0.296579774	0.875	0.875	1	CG3339
lab	0.003073146	0.435940649	0.958	0.917	1	lab
cv	0.003076282	-0.240413773	0.5	0.708	1	cv
ytr	0.003096256	0.285052406	1	1	1	ytr
unc-5	0.003113078	-0.087839006	1	1	1	unc-5
lncRNA:CR32111	0.003129697	0.37255357	1	1	1	lncRNA:CR32111
CG8665	0.003132806	-0.756136982	0.375	0.917	1	CG8665
S	0.003141965	0.201752042	1	1	1	S
COX5B	0.003154695	0.404389691	1	1	1	COX5B
CG14667	0.003165949	0.434667093	1	0.917	1	CG14667
CG43679	0.003170733	-0.248241969	0.417	0.667	1	CG43679
lncRNA:let7C	0.003171872	0.204002093	1	1	1	lncRNA:let7C
Muc96D	0.003178222	-0.292587734	0.958	1	1	Muc96D
yellow-h	0.003199034	0.403182228	1	0.833	1	yellow-h
PhKgamma	0.003203138	-0.070100215	1	1	1	PhKgamma
roo{}186	0.003206352	0.379470357	1	0.958	1	roo{}186
CG7739	0.003210966	0.3826621	1	1	1	CG7739
jing	0.003213175	-0.042318928	1	1	1	jing
[truncated: 14,558 more rows]
