# Supplementary material for: Single nuclei RNA-sequencing of adult brain neurons derived from type 2 neuroblasts reveals transcriptional complexity in the insect central complex
Source: eLife. 2025 May 15;14:RP105896. doi: 10.7554/eLife.105896 (PMC12081001; doi:10.7554/eLife.105896)
Supplement: Supplementary file 11. [file elife-105896-supp11.csv]

	p_val	avglog2FC(male/female)	pct.male	pct.female	p_val_adj	gene
ATPsyndelta	0	-3.924029385	1	1	0	ATPsyndelta
lncRNA:roX1	0	5.228157253	1	1	0	lncRNA:roX1
lncRNA:roX2	2.03E-197	3.878634529	1	0.958	4.41E-193	lncRNA:roX2
Yp1	8.78E-169	-4.298503851	0.958	1	1.91E-164	Yp1
Yp2	5.07E-149	-3.869176115	1	1	1.10E-144	Yp2
Mnr	8.70E-135	-0.765794161	1	1	1.89E-130	Mnr
lncRNA:CR45668	4.36E-115	-1.267986618	1	1	9.50E-111	lncRNA:CR45668
Yp3	7.60E-114	-3.341360371	0.917	1	1.65E-109	Yp3
Sxl	4.66E-108	-0.60232611	1	1	1.02E-103	Sxl
asRNA:CR45629	4.73E-103	-3.58357629	0.5	1	1.03E-98	asRNA:CR45629
lncRNA:CR31451	2.45E-87	1.005989585	1	1	5.33E-83	lncRNA:CR31451
Ten-a	4.26E-79	-0.507364205	1	1	9.28E-75	Ten-a
CG11122	1.28E-73	-0.764281708	1	1	2.79E-69	CG11122
Dora	7.40E-69	-0.550768735	1	1	1.61E-64	Dora
CG11417	1.64E-68	-1.272861454	1	1	3.57E-64	CG11417
CG43867	8.62E-65	-0.362718781	1	1	1.88E-60	CG43867
CG42594	1.49E-63	-0.650066407	1	1	3.24E-59	CG42594
jim	4.11E-60	0.509460675	1	1	8.95E-56	jim
N	1.16E-59	-1.454703875	1	1	2.52E-55	N
fru	5.45E-57	0.785065139	1	1	1.19E-52	fru
CG42540	6.21E-57	0.492635173	1	1	1.35E-52	CG42540
ct	6.67E-56	-0.757313682	1	1	1.45E-51	ct
CG15465	6.57E-54	-0.335042406	1	1	1.43E-49	CG15465
NetB	3.78E-53	-0.514297888	1	1	8.23E-49	NetB
mgl	1.34E-51	-0.484734708	1	1	2.91E-47	mgl
hwt	8.96E-51	-0.426240473	1	1	1.95E-46	hwt
Ubi-p5E	3.06E-48	-1.140695372	1	1	6.66E-44	Ubi-p5E
bif	4.26E-48	-0.637331117	1	1	9.28E-44	bif
Syt4	2.20E-46	0.558106828	1	1	4.80E-42	Syt4
Slob	9.64E-46	0.453534968	1	1	2.10E-41	Slob
dpr8	3.53E-44	-0.46945968	1	1	7.68E-40	dpr8
Caper	2.79E-43	0.574930754	1	1	6.06E-39	Caper
stumps	3.76E-43	-1.1202598	1	1	8.18E-39	stumps
zld	4.87E-43	0.752920322	1	1	1.06E-38	zld
apolpp	6.50E-43	-1.406132896	1	1	1.41E-38	apolpp
toy	1.09E-42	0.822573673	1	1	2.37E-38	toy
wapl	2.69E-42	-0.589262029	1	1	5.86E-38	wapl
OtopLa	1.09E-41	0.487002263	1	1	2.37E-37	OtopLa
Msr-110	3.41E-41	-1.429848741	1	1	7.43E-37	Msr-110
scyl	3.58E-39	0.780718468	1	1	7.80E-35	scyl
pcx	6.03E-39	-0.680865473	1	1	1.31E-34	pcx
Ephrin	6.78E-39	0.660722197	1	1	1.48E-34	Ephrin
lncRNA:CR44997	4.56E-38	-0.467829812	1	1	9.93E-34	lncRNA:CR44997
CG2962	1.41E-37	-1.44988827	0.417	1	3.07E-33	CG2962
X11Lbeta	1.48E-37	-0.44165447	1	1	3.23E-33	X11Lbeta
CG42340	4.53E-37	-0.376344167	1	1	9.86E-33	CG42340
tyf	1.01E-36	-0.373957447	1	1	2.20E-32	tyf
Cals	1.15E-36	0.561746642	1	1	2.51E-32	Cals
CG45002	2.82E-36	-0.373202653	1	1	6.13E-32	CG45002
lncRNA:CR40469	3.85E-36	-1.632660539	1	1	8.39E-32	lncRNA:CR40469
CG43737	2.17E-35	-0.396239139	1	1	4.71E-31	CG43737
CG32767	2.33E-35	-0.395722918	1	1	5.07E-31	CG32767
CG12994	2.96E-35	-0.747158114	1	1	6.45E-31	CG12994
Bx	4.45E-35	-0.497019642	1	1	9.69E-31	Bx
tty	4.87E-35	-0.491633739	1	1	1.06E-30	tty
Spred	5.41E-35	0.519853668	1	1	1.18E-30	Spred
trv	1.58E-34	0.444834545	1	1	3.44E-30	trv
lncRNA:CR44999	1.91E-34	-0.720222601	1	1	4.16E-30	lncRNA:CR44999
alpha-Man-Ia	3.25E-34	-0.420666812	1	1	7.08E-30	alpha-Man-Ia
pre-rRNA:CR45856	1.26E-33	-0.949070036	1	1	2.75E-29	pre-rRNA:CR45856
28SrRNA-Psi:CR40741	1.39E-33	-1.140167932	1	1	3.03E-29	28SrRNA-Psi:CR40741
Neto	1.53E-33	-0.553729831	1	1	3.34E-29	Neto
IP3K2	3.41E-33	-1.180819754	1	1	7.43E-29	IP3K2
CG32017	6.47E-33	0.617559171	1	1	1.41E-28	CG32017
asRNA:CR45479	9.44E-33	1.293105007	1	1	2.06E-28	asRNA:CR45479
kairos	1.30E-32	-0.477490881	1	1	2.84E-28	kairos
Socs16D	1.49E-32	-0.457030855	1	1	3.25E-28	Socs16D
east	1.91E-32	-0.378096975	1	1	4.16E-28	east
CG13337	1.96E-32	-0.706962254	1	1	4.26E-28	CG13337
CG14431	3.38E-32	-0.525672381	1	1	7.37E-28	CG14431
trr	4.04E-32	-0.814704866	1	1	8.80E-28	trr
Rbp1-like	4.31E-32	-0.455078942	1	1	9.37E-28	Rbp1-like
htk	1.57E-31	-0.751439635	1	1	3.42E-27	htk
Nckx30C	1.66E-31	0.38791473	1	1	3.61E-27	Nckx30C
Crg-1	1.88E-31	1.141099517	1	1	4.10E-27	Crg-1
p120ctn	1.99E-31	0.524767445	1	1	4.33E-27	p120ctn
Ppn	2.05E-31	-1.188142623	1	0.958	4.46E-27	Ppn
dome	2.22E-31	-0.56300687	1	1	4.83E-27	dome
Hmt4-20	2.87E-31	-0.6658643	1	1	6.26E-27	Hmt4-20
Atpalpha	9.06E-31	0.444257375	1	1	1.97E-26	Atpalpha
CG5937	1.55E-30	-0.6611268	1	1	3.38E-26	CG5937
gypsy{}615	3.28E-30	0.672750742	1	1	7.15E-26	gypsy{}615
Hers	3.90E-30	-0.264816284	1	1	8.48E-26	Hers
PMCA	4.42E-30	0.396290888	1	1	9.63E-26	PMCA
CG14442	8.32E-30	-0.541962222	1	1	1.81E-25	CG14442
CG43689	8.55E-30	-0.738963011	1	1	1.86E-25	CG43689
Pka-R2	9.49E-30	0.437352635	1	1	2.07E-25	Pka-R2
side-VIII	1.02E-29	-0.338009765	1	1	2.21E-25	side-VIII
pan	1.61E-29	0.489044366	1	1	3.50E-25	pan
Abl	1.92E-29	-0.315771339	1	1	4.17E-25	Abl
CG43759	5.97E-29	-0.367629098	1	1	1.30E-24	CG43759
otp	7.81E-29	1.223100316	1	1	1.70E-24	otp
28SrRNA-Psi:CR45855	1.19E-28	-1.400157091	1	1	2.59E-24	28SrRNA-Psi:CR45855
tou	2.95E-28	-0.237830884	1	1	6.42E-24	tou
Adar	3.49E-28	0.43726229	1	1	7.61E-24	Adar
cpx	5.14E-28	0.340882572	1	1	1.12E-23	cpx
Lsd-2	6.59E-28	-1.02799716	1	1	1.43E-23	Lsd-2
RhoGAP18B	1.36E-27	-1.022134368	1	1	2.95E-23	RhoGAP18B
Ddc	2.09E-27	0.656685267	1	1	4.55E-23	Ddc
nocte	2.38E-27	-0.44728964	1	1	5.18E-23	nocte
Proc-R	7.71E-27	-1.117723954	1	1	1.68E-22	Proc-R
slo	1.63E-26	0.342883523	1	1	3.56E-22	slo
Lim1	1.80E-26	-0.402244305	1	1	3.91E-22	Lim1
nAChRalpha5	2.39E-26	0.317595458	1	1	5.21E-22	nAChRalpha5
Cbs	2.43E-26	1.087924987	1	1	5.28E-22	Cbs
dpr7	3.67E-26	0.589972477	1	1	8.00E-22	dpr7
cactin	4.77E-26	-1.088295171	1	1	1.04E-21	cactin
Rip11	6.59E-26	-0.532042585	1	1	1.43E-21	Rip11
CG9650	7.70E-26	-0.605568445	1	1	1.68E-21	CG9650
CG32547	8.12E-26	-0.531228657	1	1	1.77E-21	CG32547
CG14989	1.42E-25	0.812441142	1	1	3.08E-21	CG14989
Myo81F	1.67E-25	-0.364590383	1	1	3.64E-21	Myo81F
Ca-alpha1T	2.76E-25	-0.265645481	1	1	6.01E-21	Ca-alpha1T
zyd	2.92E-25	-0.928335308	1	1	6.36E-21	zyd
IA-2	3.03E-25	0.357375494	1	1	6.60E-21	IA-2
wts	4.26E-25	-0.320104284	1	1	9.28E-21	wts
Dscam1	4.28E-25	-0.303380738	1	1	9.32E-21	Dscam1
CG34354	5.72E-25	0.387471568	1	1	1.24E-20	CG34354
HERC2	5.82E-25	-0.697829416	1	1	1.27E-20	HERC2
Alk	6.42E-25	0.419504854	1	1	1.40E-20	Alk
CG2233	6.82E-25	-1.020725671	0.958	1	1.48E-20	CG2233
anne	1.34E-24	0.450310603	1	1	2.91E-20	anne
CG9123	2.37E-24	-0.862908171	1	1	5.17E-20	CG9123
Unr	2.60E-24	0.476097059	1	1	5.66E-20	Unr
Vha16-1	2.99E-24	0.51119422	1	1	6.50E-20	Vha16-1
spri	3.27E-24	-0.325904603	1	1	7.13E-20	spri
Egfr	3.91E-24	-1.011875047	1	1	8.51E-20	Egfr
mGluR	5.57E-24	0.517557112	1	1	1.21E-19	mGluR
pdgy	5.79E-24	-0.957692713	1	1	1.26E-19	pdgy
HUWE1	1.20E-23	-0.647766641	1	1	2.62E-19	HUWE1
4E-T	1.22E-23	0.533705062	1	1	2.65E-19	4E-T
Syt1	1.60E-23	0.311337931	1	1	3.49E-19	Syt1
CG10543	1.88E-23	-0.372540636	1	1	4.09E-19	CG10543
vnd	2.36E-23	-0.893475585	1	1	5.14E-19	vnd
Rnf11	3.15E-23	0.546916278	1	1	6.85E-19	Rnf11
Hecw	3.18E-23	-0.549877339	1	1	6.93E-19	Hecw
CG46309	3.88E-23	0.684029855	1	1	8.44E-19	CG46309
Nipped-B	4.70E-23	0.396597606	1	1	1.02E-18	Nipped-B
Maf1	5.25E-23	0.437793876	1	1	1.14E-18	Maf1
orb2	7.53E-23	0.474987561	1	1	1.64E-18	orb2
kek5	8.63E-23	-0.330302673	1	1	1.88E-18	kek5
gw	2.75E-22	0.411028034	1	1	5.98E-18	gw
ctp	4.09E-22	0.391559285	1	1	8.90E-18	ctp
lola	5.17E-22	0.327648271	1	1	1.13E-17	lola
if	5.25E-22	-0.956608006	1	1	1.14E-17	if
14-3-3zeta	5.63E-22	0.414868683	1	1	1.23E-17	14-3-3zeta
28SrRNA-Psi:CR41609	5.97E-22	-1.235194581	1	1	1.30E-17	28SrRNA-Psi:CR41609
P5CS	6.18E-22	-0.956440002	0.958	0.958	1.35E-17	P5CS
Rm62	6.98E-22	0.371493431	1	1	1.52E-17	Rm62
Tlk	7.28E-22	-0.225044549	1	1	1.59E-17	Tlk
Muc14A	1.12E-21	1.441885834	1	0.708	2.45E-17	Muc14A
CG33229	1.18E-21	-0.549568746	1	1	2.56E-17	CG33229
RyR	1.24E-21	-0.678215561	1	1	2.70E-17	RyR
Cirl	1.32E-21	-0.28033761	1	1	2.88E-17	Cirl
CG1812	1.55E-21	-0.637827814	1	1	3.38E-17	CG1812
CG33217	1.97E-21	0.876021569	1	1	4.29E-17	CG33217
S{}1208	2.02E-21	-0.665568862	0.25	0.875	4.40E-17	S{}1208
rst	3.34E-21	-0.543710348	1	1	7.27E-17	rst
aPKC	3.41E-21	0.347403819	1	1	7.42E-17	aPKC
Cyp4d2	4.12E-21	1.206497457	1	1	8.97E-17	Cyp4d2
Slip1	7.62E-21	0.559656272	1	1	1.66E-16	Slip1
Elys	8.46E-21	-0.72787326	1	1	1.84E-16	Elys
Samuel	8.99E-21	-0.913840598	1	1	1.96E-16	Samuel
Taf3	9.68E-21	0.469224536	1	1	2.11E-16	Taf3
mt:lrRNA	1.20E-20	-0.771079626	1	1	2.60E-16	mt:lrRNA
nAChRalpha3	1.62E-20	-0.338302995	1	1	3.52E-16	nAChRalpha3
CG15894	1.73E-20	-0.38228506	1	1	3.77E-16	CG15894
scrt	1.74E-20	0.300816084	1	1	3.78E-16	scrt
axo	1.76E-20	-0.92641231	1	1	3.84E-16	axo
ZAP3	2.02E-20	-0.329634456	1	1	4.40E-16	ZAP3
28SrRNA-Psi:CR45860	2.39E-20	-1.483380454	1	1	5.20E-16	28SrRNA-Psi:CR45860
Ythdc1	3.30E-20	-0.323506094	1	1	7.18E-16	Ythdc1
Galphaq	3.37E-20	0.426886158	1	1	7.33E-16	Galphaq
CG31510	3.61E-20	0.627947924	1	1	7.86E-16	CG31510
CaMKII	3.86E-20	0.397511311	1	1	8.41E-16	CaMKII
jdp	4.07E-20	0.425740718	1	1	8.86E-16	jdp
Nmdar2	4.25E-20	-0.339879281	1	1	9.25E-16	Nmdar2
Cp7Fa	7.12E-20	-0.822937377	1	1	1.55E-15	Cp7Fa
RunxB	9.13E-20	-0.967868467	1	1	1.99E-15	RunxB
Nipped-A	9.92E-20	0.358952585	1	1	2.16E-15	Nipped-A
CG2225	9.98E-20	0.371177984	1	1	2.17E-15	CG2225
NfI	1.28E-19	0.460941688	1	1	2.79E-15	NfI
Sur-8	3.37E-19	0.481108822	1	1	7.34E-15	Sur-8
Setd3	3.39E-19	-0.740558095	1	1	7.39E-15	Setd3
CG5888	3.55E-19	-0.856619889	1	1	7.73E-15	CG5888
raptor	3.66E-19	-0.436987842	1	1	7.96E-15	raptor
CG8929	4.00E-19	-0.451453179	1	1	8.72E-15	CG8929
mub	4.21E-19	0.299039314	1	1	9.16E-15	mub
Cubn	4.48E-19	-0.834567514	1	1	9.74E-15	Cubn
dikar	4.51E-19	-0.255992362	1	1	9.81E-15	dikar
lncRNA:CR44024	6.25E-19	0.483331762	1	1	1.36E-14	lncRNA:CR44024
RpL17	8.35E-19	-0.884857658	1	1	1.82E-14	RpL17
DIP-gamma	8.83E-19	-0.322862106	1	1	1.92E-14	DIP-gamma
CG33080	9.75E-19	-0.842831807	1	1	2.12E-14	CG33080
bbg	1.20E-18	-0.869163448	1	0.958	2.60E-14	bbg
dysc	1.66E-18	0.315901281	1	1	3.61E-14	dysc
qvr	2.13E-18	0.404224953	1	1	4.64E-14	qvr
Sap47	4.46E-18	0.348935753	1	1	9.70E-14	Sap47
Dyrk3	5.46E-18	0.481239387	1	1	1.19E-13	Dyrk3
CkIIalpha	5.74E-18	0.650100615	1	1	1.25E-13	CkIIalpha
l(1)G0289	6.74E-18	-0.331693383	1	1	1.47E-13	l(1)G0289
CG43902	6.95E-18	-0.332691595	1	1	1.51E-13	CG43902
fne	7.10E-18	0.412569959	1	1	1.55E-13	fne
CG32795	8.04E-18	-0.460315163	1	1	1.75E-13	CG32795
kat80	8.12E-18	0.543734384	1	1	1.77E-13	kat80
CG3638	8.12E-18	-0.40994619	1	1	1.77E-13	CG3638
Gbs-70E	8.89E-18	-0.911492773	0.958	0.917	1.94E-13	Gbs-70E
jeb	9.05E-18	0.318506604	1	1	1.97E-13	jeb
CG43347	9.31E-18	-0.454300262	1	1	2.03E-13	CG43347
Gs2	1.12E-17	-0.768715853	1	1	2.44E-13	Gs2
CG42339	1.17E-17	-0.366208685	1	1	2.54E-13	CG42339
Pkc53E	1.74E-17	0.376377815	1	1	3.80E-13	Pkc53E
Set2	1.94E-17	-0.490419727	1	1	4.22E-13	Set2
Ten-m	2.10E-17	-0.206939652	1	1	4.57E-13	Ten-m
CG3328	2.11E-17	-0.894657211	1	1	4.60E-13	CG3328
TTLL5	2.15E-17	0.56074824	1	1	4.68E-13	TTLL5
297{}1721	2.34E-17	-0.681305695	0.333	0.917	5.10E-13	297{}1721
Uhg5	2.38E-17	-0.554754151	1	1	5.17E-13	Uhg5
DAAM	2.79E-17	-0.515880845	1	1	6.08E-13	DAAM
CG32204	2.98E-17	0.430000044	1	1	6.49E-13	CG32204
ND-B14.5A	3.97E-17	0.839430324	1	1	8.65E-13	ND-B14.5A
CG2186	4.45E-17	-0.448420678	1	1	9.68E-13	CG2186
per	5.14E-17	-0.801451046	1	1	1.12E-12	per
Kif3C	5.53E-17	0.46522218	1	1	1.20E-12	Kif3C
CG32813	6.05E-17	-0.382081634	1	1	1.32E-12	CG32813
hdc	6.10E-17	0.335601618	1	1	1.33E-12	hdc
rut	6.58E-17	-0.421955687	1	1	1.43E-12	rut
CG1504	1.05E-16	-0.477793505	1	1	2.28E-12	CG1504
Rab3-GEF	1.05E-16	-0.218725401	1	1	2.30E-12	Rab3-GEF
Crag	1.06E-16	-0.367079447	1	1	2.31E-12	Crag
DIP-delta	1.20E-16	0.44282361	1	1	2.62E-12	DIP-delta
Crk	1.22E-16	0.639353664	1	1	2.66E-12	Crk
snRNP-U1-70K	1.25E-16	-0.462811086	1	1	2.73E-12	snRNP-U1-70K
GATAd	1.46E-16	0.595749294	1	1	3.18E-12	GATAd
vkg	1.48E-16	-1.296128024	1	1	3.22E-12	vkg
Atf6	1.67E-16	0.474837157	1	1	3.64E-12	Atf6
CG1677	1.93E-16	-0.27039923	1	1	4.20E-12	CG1677
CG17786	2.53E-16	-0.458845123	1	1	5.51E-12	CG17786
CG17816	2.61E-16	0.330861248	1	1	5.69E-12	CG17816
Efa6	2.67E-16	-0.277590556	1	1	5.81E-12	Efa6
dati	2.72E-16	0.414601811	1	1	5.92E-12	dati
Cam	3.15E-16	0.358546533	1	1	6.85E-12	Cam
PlexA	3.19E-16	0.397911885	1	1	6.95E-12	PlexA
Cp7Fb	3.30E-16	-0.686387914	0.792	0.958	7.19E-12	Cp7Fb
CG42748	3.64E-16	0.386656283	1	1	7.93E-12	CG42748
CG3040	4.38E-16	-0.814707145	1	1	9.53E-12	CG3040
Pka-C3	4.85E-16	0.704848714	1	1	1.06E-11	Pka-C3
sqd	5.37E-16	0.340849817	1	1	1.17E-11	sqd
28SrRNA-Psi:CR45859	6.11E-16	-0.981743181	1	1	1.33E-11	28SrRNA-Psi:CR45859
CG42402	6.43E-16	0.357789227	1	1	1.40E-11	CG42402
Axs	7.59E-16	0.919156878	1	0.958	1.65E-11	Axs
CG31221	7.62E-16	0.355998029	1	1	1.66E-11	CG31221
stol	8.16E-16	0.418010993	1	1	1.78E-11	stol
Fim	8.26E-16	-0.322140373	1	1	1.80E-11	Fim
CG30389	9.31E-16	-0.389610741	1	1	2.03E-11	CG30389
CG44422	1.07E-15	-0.281817969	1	1	2.34E-11	CG44422
kis	1.14E-15	-0.244901653	1	1	2.49E-11	kis
CG4829	1.19E-15	-0.570142278	1	1	2.60E-11	CG4829
CG14223	1.29E-15	-0.84740519	1	1	2.82E-11	CG14223
sNPF	1.41E-15	0.563609657	1	1	3.08E-11	sNPF
bi	1.44E-15	-0.443620668	1	1	3.13E-11	bi
CG45050	1.96E-15	0.366579802	1	1	4.27E-11	CG45050
His3.3B	2.13E-15	0.437335856	1	1	4.63E-11	His3.3B
beat-Va	2.17E-15	0.542356207	1	1	4.73E-11	beat-Va
Haspin	2.75E-15	0.362596388	1	1	5.99E-11	Haspin
CG40498	3.14E-15	0.350452909	1	1	6.83E-11	CG40498
jef	3.77E-15	0.402852861	1	1	8.20E-11	jef
rols	3.88E-15	-0.82275019	1	1	8.46E-11	rols
Ggamma1	3.95E-15	0.510640341	1	1	8.60E-11	Ggamma1
CG14641	4.16E-15	0.655468083	1	1	9.05E-11	CG14641
snoRNA:Psi28S-3342	5.07E-15	-1.176592954	1	1	1.10E-10	snoRNA:Psi28S-3342
ZAM{}RR48383	5.71E-15	0.574360104	1	1	1.24E-10	ZAM{}RR48383
sbr	5.92E-15	0.36688105	1	1	1.29E-10	sbr
CG32815	6.95E-15	-0.489596546	1	1	1.51E-10	CG32815
CG3078	8.21E-15	-0.607513754	1	1	1.79E-10	CG3078
nrv3	8.53E-15	0.368407803	1	1	1.86E-10	nrv3
CG42271	1.01E-14	-0.442645446	1	1	2.19E-10	CG42271
PAN3	1.04E-14	0.355159357	1	1	2.25E-10	PAN3
fng	1.16E-14	-0.833534404	1	1	2.52E-10	fng
lncRNA:CR45388	1.23E-14	0.702840168	1	1	2.68E-10	lncRNA:CR45388
Nhe2	1.37E-14	0.301335446	1	1	2.98E-10	Nhe2
CG17600	1.43E-14	-0.644682309	1	1	3.12E-10	CG17600
Ace	1.50E-14	0.312435499	1	1	3.26E-10	Ace
CG13008	1.51E-14	-0.76016888	1	1	3.30E-10	CG13008
TTLL4A	1.62E-14	0.485267448	1	1	3.54E-10	TTLL4A
Lk6	1.69E-14	0.305020075	1	1	3.67E-10	Lk6
Corin	1.85E-14	-0.235710775	1	1	4.02E-10	Corin
e(y)3	2.10E-14	-0.351853162	1	1	4.56E-10	e(y)3
CG1695	2.26E-14	-0.335323964	1	1	4.93E-10	CG1695
Ank	2.34E-14	0.375563509	1	1	5.10E-10	Ank
BOD1	2.56E-14	-0.340369828	1	1	5.57E-10	BOD1
Spt6	2.76E-14	-0.577870811	1	1	6.02E-10	Spt6
CG3777	2.80E-14	-0.539555193	1	1	6.10E-10	CG3777
redstinger	3.07E-14	-0.454331318	1	1	6.67E-10	redstinger
CG42613	3.18E-14	-0.175545044	1	1	6.92E-10	CG42613
for	3.28E-14	-0.790554954	1	1	7.14E-10	for
CG32809	3.45E-14	-0.22565908	1	1	7.50E-10	CG32809
Zyx	3.83E-14	0.510207355	1	1	8.33E-10	Zyx
BRWD3	3.83E-14	-0.374977902	1	1	8.34E-10	BRWD3
ph-p	3.91E-14	-0.516913323	1	1	8.52E-10	ph-p
teq	3.92E-14	-0.700049602	1	1	8.54E-10	teq
Polr2A	4.16E-14	-0.455871292	1	1	9.06E-10	Polr2A
MED26	4.87E-14	0.409613431	1	1	1.06E-09	MED26
sol	5.11E-14	-0.47924162	1	1	1.11E-09	sol
Atx2	5.44E-14	-0.304466063	1	1	1.18E-09	Atx2
hrm	5.86E-14	0.479034165	1	1	1.28E-09	hrm
Myc	7.08E-14	-0.344236426	1	1	1.54E-09	Myc
Fer1	7.83E-14	0.922146646	1	0.958	1.70E-09	Fer1
CG3655	8.87E-14	-0.378531219	1	1	1.93E-09	CG3655
Asator	8.93E-14	0.33879132	1	1	1.94E-09	Asator
tyn	9.08E-14	0.504907973	1	1	1.98E-09	tyn
CG40045	9.17E-14	0.512627678	1	1	2.00E-09	CG40045
VAChT	1.09E-13	0.359608885	1	1	2.36E-09	VAChT
Col4a1	1.14E-13	-0.816194867	1	1	2.49E-09	Col4a1
vtd	1.20E-13	0.404288479	1	1	2.61E-09	vtd
Pp2C1	1.46E-13	-0.371420886	1	1	3.17E-09	Pp2C1
mahe	1.60E-13	0.342267405	1	1	3.49E-09	mahe
mmd	1.67E-13	0.25792942	1	1	3.63E-09	mmd
CG13579	1.79E-13	-0.286714634	1	1	3.89E-09	CG13579
prage	1.90E-13	-0.41789294	1	1	4.13E-09	prage
tth	2.02E-13	-0.405626253	1	1	4.41E-09	tth
CG7646	2.05E-13	0.578133301	1	1	4.47E-09	CG7646
HeT-A{}6262	2.06E-13	0.956159346	1	0.75	4.48E-09	HeT-A{}6262
RpS5a	2.18E-13	-0.526257691	1	1	4.74E-09	RpS5a
Nt5b	2.37E-13	-0.32320527	1	1	5.17E-09	Nt5b
Ork1	2.68E-13	-0.71278662	1	1	5.84E-09	Ork1
lncRNA:CR45332	2.98E-13	0.701807583	1	1	6.48E-09	lncRNA:CR45332
E23	3.14E-13	-0.684085718	1	0.958	6.84E-09	E23
ctrip	3.14E-13	-0.261257541	1	1	6.84E-09	ctrip
RhoGAP102A	4.05E-13	0.522446938	1	1	8.82E-09	RhoGAP102A
CG8671	4.77E-13	0.375328872	1	1	1.04E-08	CG8671
CG4313	4.81E-13	0.582067534	1	1	1.05E-08	CG4313
ssh	5.03E-13	-0.33380988	1	1	1.09E-08	ssh
ken	5.40E-13	-0.750257902	1	0.958	1.18E-08	ken
aqz	6.17E-13	0.338881516	1	1	1.34E-08	aqz
CG42724	6.24E-13	-0.393991126	1	1	1.36E-08	CG42724
mt:srRNA	6.39E-13	-0.947225591	1	1	1.39E-08	mt:srRNA
repo	7.06E-13	-0.80737554	1	1	1.54E-08	repo
CG10555	7.99E-13	-0.350883321	1	1	1.74E-08	CG10555
CG13360	9.51E-13	-0.4968236	0.25	0.667	2.07E-08	CG13360
na	9.67E-13	-0.265570708	1	1	2.11E-08	na
CG3168	9.76E-13	-0.686734209	1	1	2.12E-08	CG3168
CBP	1.03E-12	0.820888946	1	0.958	2.24E-08	CBP
Mct1	1.09E-12	-0.747460423	1	1	2.38E-08	Mct1
kirre	1.17E-12	-0.242230488	1	1	2.55E-08	kirre
CG31663	1.32E-12	-0.59916367	1	1	2.87E-08	CG31663
Tdg	1.32E-12	0.292002752	1	1	2.88E-08	Tdg
Csgalnact	1.36E-12	0.558215553	1	1	2.97E-08	Csgalnact
Treh	1.37E-12	-0.453844125	1	1	2.98E-08	Treh
asRNA:CR45601	1.62E-12	-0.597335283	0.792	0.875	3.52E-08	asRNA:CR45601
asRNA:CR45009	1.73E-12	0.884826283	1	0.833	3.76E-08	asRNA:CR45009
Ptr	1.76E-12	-0.681949727	1	1	3.82E-08	Ptr
RhoGAP19D	1.82E-12	-0.19220296	1	1	3.97E-08	RhoGAP19D
sev	2.03E-12	-0.743269046	1	1	4.43E-08	sev
dar1	2.17E-12	-0.648835908	0.833	0.958	4.73E-08	dar1
CG9512	2.19E-12	-0.687535829	1	0.917	4.76E-08	CG9512
Mgat4a	2.31E-12	0.59171373	1	1	5.04E-08	Mgat4a
mt:CoI	2.60E-12	0.648529851	1	1	5.65E-08	mt:CoI
lncRNA:CR43334	2.67E-12	-0.42083872	1	1	5.82E-08	lncRNA:CR43334
CG31998	2.70E-12	0.330036444	1	1	5.87E-08	CG31998
pHCl-1	2.71E-12	0.316106788	1	1	5.90E-08	pHCl-1
gol	2.74E-12	0.407780529	1	1	5.96E-08	gol
Actbeta	2.88E-12	0.373352265	1	1	6.27E-08	Actbeta
nod	3.35E-12	0.598007586	1	0	7.30E-08	nod
Appl	3.35E-12	-0.117472109	1	1	7.30E-08	Appl
lncRNA:CR43650	3.67E-12	-0.555625702	0.75	0.833	7.99E-08	lncRNA:CR43650
Nf-YC	4.50E-12	-0.422481248	1	1	9.80E-08	Nf-YC
lncRNA:CR42862	4.65E-12	-0.333295302	1	1	1.01E-07	lncRNA:CR42862
Ekar	4.67E-12	0.592561569	1	1	1.02E-07	Ekar
rudhira	4.97E-12	-0.268071836	1	1	1.08E-07	rudhira
how	5.01E-12	-0.669849488	1	1	1.09E-07	how
Cow	5.09E-12	-0.181799621	1	1	1.11E-07	Cow
CG12672	5.38E-12	-0.44597649	1	1	1.17E-07	CG12672
Cadps	5.58E-12	0.278740127	1	1	1.22E-07	Cadps
CG34357	6.05E-12	0.258641503	1	1	1.32E-07	CG34357
lap	6.48E-12	0.333901889	1	1	1.41E-07	lap
CG14200	6.58E-12	-0.476808283	1	1	1.43E-07	CG14200
Pdha	6.80E-12	-0.383482404	1	1	1.48E-07	Pdha
gus	7.05E-12	0.356434611	1	1	1.53E-07	gus
CG4020	7.13E-12	-0.517768597	0.5	0.875	1.55E-07	CG4020
msi	7.35E-12	0.293971029	1	1	1.60E-07	msi
Tmtc3	7.71E-12	-0.492855822	1	1	1.68E-07	Tmtc3
Rh2	8.16E-12	-0.734354381	1	0.958	1.78E-07	Rh2
kibra	8.56E-12	-0.423851695	1	1	1.86E-07	kibra
Hrs	1.02E-11	-0.35910015	1	1	2.23E-07	Hrs
DIP-alpha	1.06E-11	-0.610543529	1	1	2.32E-07	DIP-alpha
vir-1	1.08E-11	-0.646728171	1	1	2.36E-07	vir-1
CG1628	1.09E-11	-0.535953072	1	1	2.38E-07	CG1628
qtc	1.14E-11	0.360627438	1	1	2.48E-07	qtc
Spps	1.22E-11	-0.625566834	1	1	2.67E-07	Spps
CG14082	1.26E-11	0.426545629	1	1	2.75E-07	CG14082
Patronin	1.33E-11	-0.285468607	1	1	2.90E-07	Patronin
CG40470	1.36E-11	-0.575725521	1	1	2.95E-07	CG40470
lovit	1.36E-11	-0.229049188	1	1	2.95E-07	lovit
1731{}3749	1.44E-11	-0.602275896	1	1	3.14E-07	1731{}3749
Galphao	1.45E-11	0.24799743	1	1	3.15E-07	Galphao
sog	1.47E-11	-0.663629981	1	1	3.19E-07	sog
Pabp2	1.50E-11	0.432703612	1	1	3.26E-07	Pabp2
beta-Spec	1.56E-11	-0.348296655	1	1	3.39E-07	beta-Spec
CG4341	1.56E-11	-0.236824595	1	1	3.40E-07	CG4341
Hr51	1.70E-11	0.706135646	1	1	3.71E-07	Hr51
Vsx2	1.75E-11	-0.431614342	1	1	3.82E-07	Vsx2
copia{}837	1.81E-11	1.227534699	1	0.958	3.95E-07	copia{}837
tau	1.95E-11	0.348597386	1	1	4.24E-07	tau
side-III	1.98E-11	-0.204211293	1	1	4.32E-07	side-III
Dpp10	2.17E-11	0.280763168	1	1	4.73E-07	Dpp10
Him	2.20E-11	-0.508676592	0.5	0.875	4.80E-07	Him
CG3902	2.47E-11	-0.583320723	1	0.958	5.37E-07	CG3902
CG3625	2.48E-11	0.464759209	1	1	5.40E-07	CG3625
Ktl	2.48E-11	0.516227569	1	1	5.40E-07	Ktl
CG15312	2.49E-11	0.368788709	1	1	5.42E-07	CG15312
CG6040	2.53E-11	-0.613149896	1	1	5.51E-07	CG6040
Hml	2.75E-11	-0.73933978	0.75	0.875	6.00E-07	Hml
CG9095	2.86E-11	-0.494193248	0.167	0.667	6.22E-07	CG9095
Syn	3.01E-11	0.303522098	1	1	6.55E-07	Syn
CG14434	3.01E-11	-0.483964868	1	1	6.55E-07	CG14434
nAChRalpha7	3.11E-11	0.372968821	1	1	6.77E-07	nAChRalpha7
vig	3.21E-11	0.347834817	1	1	6.98E-07	vig
BuGZ	3.47E-11	0.367232617	1	1	7.56E-07	BuGZ
CG10803	3.69E-11	0.48797309	1	1	8.04E-07	CG10803
Dok	3.71E-11	0.850094474	1	0.375	8.08E-07	Dok
dtn	3.82E-11	-0.17984773	1	1	8.33E-07	dtn
brp	3.99E-11	-0.288790918	1	1	8.68E-07	brp
snRNA:7SKa	4.08E-11	-0.619114051	1	1	8.89E-07	snRNA:7SKa
CG1722	4.67E-11	-0.586834301	1	1	1.02E-06	CG1722
smog	5.16E-11	0.255455714	1	1	1.12E-06	smog
dsb	5.20E-11	-0.525136859	0.833	0.792	1.13E-06	dsb
Yeti	5.22E-11	0.422954091	1	1	1.14E-06	Yeti
copia{}1467	6.09E-11	0.713411139	1	1	1.33E-06	copia{}1467
cg	6.33E-11	0.351712993	1	1	1.38E-06	cg
Mkk4	6.84E-11	0.456826462	1	1	1.49E-06	Mkk4
Alg-2	6.98E-11	0.493235385	1	1	1.52E-06	Alg-2
wisp	7.04E-11	0.876817096	1	0.792	1.53E-06	wisp
enc	7.24E-11	-0.191215199	1	1	1.58E-06	enc
pros	7.35E-11	0.250570232	1	1	1.60E-06	pros
Hr3	7.36E-11	0.280624488	1	1	1.60E-06	Hr3
kek6	7.66E-11	-0.158262513	1	1	1.67E-06	kek6
Sec16	1.10E-10	-0.298557235	1	1	2.40E-06	Sec16
unc79	1.12E-10	-0.233918527	1	1	2.44E-06	unc79
Drak	1.15E-10	-0.210651242	1	1	2.50E-06	Drak
Tsp97E	1.25E-10	0.413136255	1	1	2.71E-06	Tsp97E
Clk	1.34E-10	-0.698945036	1	1	2.92E-06	Clk
CG7888	1.50E-10	-0.652447566	1	1	3.27E-06	CG7888
GABA-B-R1	1.54E-10	0.271867913	1	1	3.36E-06	GABA-B-R1
Map205	1.55E-10	0.304219747	1	1	3.38E-06	Map205
nej	1.56E-10	-0.235631181	1	1	3.39E-06	nej
raskol	1.64E-10	-0.166981018	1	1	3.57E-06	raskol
CycG	1.66E-10	0.229711229	1	1	3.60E-06	CycG
CG17528	1.75E-10	0.411472927	1	1	3.80E-06	CG17528
CG32264	1.79E-10	0.261004878	1	1	3.89E-06	CG32264
RhoGAP1A	1.79E-10	-0.271538316	1	1	3.91E-06	RhoGAP1A
CG4557	1.89E-10	-0.440322591	1	1	4.11E-06	CG4557
Cyp6d5	2.02E-10	-0.527074542	0.625	0.708	4.40E-06	Cyp6d5
Sik2	2.10E-10	-0.346540353	1	1	4.57E-06	Sik2
Rt1c{}269	2.11E-10	-0.59180779	1	1	4.60E-06	Rt1c{}269
Rad23	2.26E-10	0.452392617	1	1	4.93E-06	Rad23
lncRNA:CR44833	2.30E-10	-0.634812841	1	1	5.02E-06	lncRNA:CR44833
RpS7	2.40E-10	-0.55076183	1	1	5.23E-06	RpS7
Gycalpha99B	2.42E-10	-0.381952657	1	1	5.27E-06	Gycalpha99B
CG34120	2.43E-10	-0.448313181	0.375	0.625	5.29E-06	CG34120
Pdp1	2.45E-10	0.301940933	1	1	5.33E-06	Pdp1
PIP4K	2.86E-10	0.328136795	1	1	6.22E-06	PIP4K
RhoGEF64C	3.00E-10	-0.573229801	1	0.958	6.52E-06	RhoGEF64C
CaMKI	3.17E-10	0.277025515	1	1	6.90E-06	CaMKI
eIF4H1	3.26E-10	0.351984964	1	1	7.10E-06	eIF4H1
Gug	3.70E-10	-0.134764261	1	1	8.05E-06	Gug
fog	3.76E-10	-0.544933714	1	1	8.19E-06	fog
fs(1)h	3.76E-10	-0.126687398	1	1	8.19E-06	fs(1)h
sxc	4.08E-10	0.314073362	1	1	8.89E-06	sxc
PlexB	4.09E-10	0.383366635	1	1	8.91E-06	PlexB
Fas2	4.16E-10	-0.226889609	1	1	9.06E-06	Fas2
goe	4.19E-10	-0.672923825	1	1	9.11E-06	goe
Trf2	4.26E-10	-0.151450665	1	1	9.27E-06	Trf2
dnc	4.40E-10	-0.166526037	1	1	9.58E-06	dnc
mv	4.48E-10	-0.358713553	1	1	9.75E-06	mv
CG32373	4.62E-10	0.382919837	1	1	1.01E-05	CG32373
Tpst	5.24E-10	-0.184145339	1	1	1.14E-05	Tpst
CG32772	5.83E-10	0.419341234	1	1	1.27E-05	CG32772
Zasp52	6.25E-10	-0.632148787	1	1	1.36E-05	Zasp52
PsGEF	6.64E-10	-0.360927423	1	1	1.44E-05	PsGEF
cta	6.65E-10	0.343624644	1	1	1.45E-05	cta
unk	6.74E-10	0.368264498	1	1	1.47E-05	unk
magu	6.92E-10	-0.527810555	0.833	0.875	1.51E-05	magu
snRNA:U11	7.31E-10	-0.540766811	0.958	0.875	1.59E-05	snRNA:U11
CG10560	7.49E-10	-0.424440474	0.333	0.667	1.63E-05	CG10560
CG31808	7.58E-10	0.390038861	1	1	1.65E-05	CG31808
w	7.74E-10	-0.469250672	1	1	1.68E-05	w
CG42541	8.04E-10	0.300705257	1	1	1.75E-05	CG42541
CG15765	8.32E-10	-0.186428764	1	1	1.81E-05	CG15765
Prps	8.65E-10	0.394889815	1	1	1.88E-05	Prps
CG6191	9.04E-10	0.368700469	1	1	1.97E-05	CG6191
CG1552	9.53E-10	-0.588241294	1	1	2.08E-05	CG1552
Scgdelta	9.57E-10	-0.535378539	1	1	2.08E-05	Scgdelta
hppy	1.02E-09	-0.227849539	1	1	2.23E-05	hppy
CG43901	1.04E-09	-0.273209106	1	1	2.26E-05	CG43901
brv3	1.05E-09	0.530335377	1	0.083	2.28E-05	brv3
CG8740	1.14E-09	-0.60980006	1	1	2.49E-05	CG8740
CG13124	1.23E-09	0.544479577	1	1	2.67E-05	CG13124
Rt1b{}6096	1.31E-09	-0.320783803	0.125	0.583	2.85E-05	Rt1b{}6096
pAbp	1.33E-09	0.376743879	1	1	2.89E-05	pAbp
out	1.34E-09	-0.713246606	1	1	2.92E-05	out
l(3)80Fj	1.61E-09	0.260931401	1	1	3.51E-05	l(3)80Fj
Vap33	1.77E-09	0.355013109	1	1	3.86E-05	Vap33
Octbeta2R	1.79E-09	-0.197760704	1	1	3.89E-05	Octbeta2R
Zdhhc8	1.83E-09	-0.149711922	1	1	3.98E-05	Zdhhc8
fwe	1.86E-09	0.375003746	1	1	4.06E-05	fwe
Cyp18a1	1.89E-09	-0.498603342	0.625	0.833	4.12E-05	Cyp18a1
springer{}1067	1.95E-09	-0.473982849	0.667	0.625	4.25E-05	springer{}1067
larp	2.12E-09	-0.226889064	1	1	4.62E-05	larp
dpr3	2.16E-09	-0.214943778	1	1	4.70E-05	dpr3
412{}2	2.16E-09	-0.339227239	0.25	0.625	4.70E-05	412{}2
lncRNA:CR31044	2.27E-09	-0.502293405	0.958	0.917	4.95E-05	lncRNA:CR31044
Chsy	2.28E-09	-0.528103227	1	0.958	4.95E-05	Chsy
Pzl	2.33E-09	0.406339643	1	1	5.08E-05	Pzl
CG18265	2.52E-09	-0.214281283	1	1	5.48E-05	CG18265
CG42750	2.71E-09	-0.117764638	1	1	5.89E-05	CG42750
form3	2.86E-09	-0.360456218	1	1	6.23E-05	form3
CG44245	2.90E-09	-0.373602662	1	1	6.31E-05	CG44245
mask	2.95E-09	-0.242590007	1	1	6.42E-05	mask
haf	3.01E-09	-0.272950834	1	1	6.55E-05	haf
uex	3.03E-09	0.259196573	1	1	6.60E-05	uex
caps	3.07E-09	0.28174532	1	1	6.67E-05	caps
Ndae1	3.10E-09	0.260414972	1	1	6.75E-05	Ndae1
lncRNA:CR44357	3.22E-09	-0.348873507	1	1	7.01E-05	lncRNA:CR44357
flap	3.23E-09	-0.407310334	0.458	0.667	7.04E-05	flap
SelR	3.26E-09	0.355265304	1	1	7.09E-05	SelR
CG3719	3.36E-09	-0.526974965	1	1	7.32E-05	CG3719
rdgB	3.57E-09	0.286026527	1	1	7.77E-05	rdgB
CG45049	3.73E-09	0.374197369	1	1	8.12E-05	CG45049
CG4928	4.54E-09	-0.668637689	0.583	0.667	9.89E-05	CG4928
AP-2alpha	4.71E-09	0.397025799	1	1	0.000102539	AP-2alpha
Cyp6a8	5.03E-09	-0.302366765	0.042	0.5	0.000109564	Cyp6a8
mthl1	5.54E-09	0.592020803	1	1	0.00012052	mthl1
ph-d	5.73E-09	-0.341292576	1	1	0.000124686	ph-d
CG43658	6.01E-09	-0.242057668	1	1	0.000130951	CG43658
fmt	6.13E-09	0.332471152	1	1	0.000133434	fmt
lncRNA:CR44922	6.24E-09	0.41057331	1	1	0.000135924	lncRNA:CR44922
l(3)80Fg	6.40E-09	0.225067351	1	1	0.000139354	l(3)80Fg
pho	6.58E-09	0.316163685	1	1	0.000143186	pho
spdi	6.87E-09	-0.178850012	1	1	0.000149649	spdi
Nhe3	7.17E-09	0.32948047	1	1	0.000156195	Nhe3
CG4911	7.32E-09	0.383122147	1	1	0.00015937	CG4911
HMS-Beagle{}333	7.35E-09	-0.802071918	1	1	0.000160112	HMS-Beagle{}333
CG7065	7.72E-09	-0.302555764	1	1	0.00016799	CG7065
Parg	8.40E-09	-0.530945074	1	1	0.000182908	Parg
CG42671	8.57E-09	0.299907227	1	1	0.000186531	CG42671
chinmo	8.95E-09	0.228360155	1	1	0.00019486	chinmo
CG1632	9.02E-09	-0.543207554	1	1	0.00019631	CG1632
step	9.06E-09	0.342058425	1	1	0.000197337	step
dpr18	9.17E-09	0.405941639	1	1	0.000199539	dpr18
asRNA:CR46354	9.28E-09	-0.511078709	1	1	0.000201968	asRNA:CR46354
jus	9.29E-09	0.229708294	1	1	0.000202152	jus
CG34353	9.66E-09	-0.139045843	1	1	0.000210267	CG34353
Drgx	9.68E-09	-0.472014669	1	1	0.000210785	Drgx
Galphas	9.89E-09	-0.294902708	1	1	0.000215349	Galphas
Rab35	9.99E-09	-0.25575487	1	1	0.000217574	Rab35
Rbp9	1.02E-08	0.272307748	1	1	0.00022243	Rbp9
ced-6	1.03E-08	-0.586535315	1	1	0.000223595	ced-6
ova	1.04E-08	0.504483412	1	1	0.000226721	ova
ClC-a	1.08E-08	-0.518847682	1	1	0.000235965	ClC-a
CG9609	1.14E-08	-0.442797836	1	1	0.000248308	CG9609
CYLD	1.16E-08	0.449730686	1	1	0.000251859	CYLD
CG11768	1.25E-08	0.281550356	1	1	0.000271593	CG11768
Sema1a	1.26E-08	0.205974817	1	1	0.000274379	Sema1a
Sema5c	1.30E-08	-0.538059186	0.958	0.917	0.000282131	Sema5c
Cnx14D	1.31E-08	-0.46728204	1	1	0.000284403	Cnx14D
fax	1.33E-08	0.285821699	1	1	0.000290624	fax
dpr11	1.43E-08	-0.152437564	1	1	0.00031166	dpr11
CG32756	1.44E-08	0.629414887	1	1	0.000313396	CG32756
wdp	1.46E-08	-0.523470546	1	1	0.000317873	wdp
CG4174	1.49E-08	0.572631904	1	1	0.000324032	CG4174
pnt	1.50E-08	-0.412895087	1	1	0.000325868	pnt
v	1.59E-08	-0.508313898	1	1	0.000345711	v
Hrb27C	1.59E-08	0.290265398	1	1	0.000346073	Hrb27C
Aps	1.63E-08	0.349114346	1	1	0.000354272	Aps
sima	1.66E-08	-0.10687533	1	1	0.000361083	sima
IntS3	1.73E-08	0.329384271	1	1	0.000377617	IntS3
COX6B	1.75E-08	-0.315479278	1	1	0.000379961	COX6B
trn	1.87E-08	0.564433726	1	1	0.000407724	trn
DopEcR	1.99E-08	0.255936016	1	1	0.000432351	DopEcR
aru	2.00E-08	-0.509080352	1	0.875	0.000435432	aru
Dscam2	2.02E-08	0.228067425	1	1	0.00043908	Dscam2
Gbs-76A	2.08E-08	0.363775129	1	1	0.000453921	Gbs-76A
Gp150	2.09E-08	-0.496415163	0.958	0.792	0.000454328	Gp150
NUCB1	2.12E-08	-0.263311043	1	1	0.000461133	NUCB1
List	2.13E-08	-0.529706765	1	1	0.000464593	List
shakB	2.19E-08	-0.148687538	1	1	0.000477155	shakB
ATPsynbeta	2.25E-08	0.41525363	1	1	0.000488855	ATPsynbeta
Trf4-1	2.28E-08	-0.253204175	1	1	0.000495613	Trf4-1
Marf	2.37E-08	-0.218371536	1	1	0.000515386	Marf
CG41099	2.38E-08	0.269592304	1	1	0.000519021	CG41099
CG42588	2.45E-08	0.473486211	1	1	0.000533647	CG42588
CG31224	2.51E-08	-0.254422684	1	1	0.000546412	CG31224
Nna1	2.77E-08	0.371960126	1	1	0.000602256	Nna1
Adh	2.85E-08	-0.43078823	1	1	0.000620574	Adh
shi	2.87E-08	0.249929915	1	1	0.000625287	shi
Saf-B	3.03E-08	-0.23312182	1	1	0.000660125	Saf-B
Dh31	3.16E-08	0.652169122	1	1	0.000687508	Dh31
Vps11	3.16E-08	0.43737102	1	1	0.000688764	Vps11
Lerp	3.32E-08	-0.233057286	1	1	0.000722317	Lerp
Vha55	3.33E-08	0.396772824	1	1	0.000724685	Vha55
CG34324	3.50E-08	-0.295548663	0.25	0.625	0.000762353	CG34324
Cyp4e2	3.57E-08	-0.3221017	0.333	0.458	0.000777304	Cyp4e2
S{}1207	3.62E-08	-0.350482933	0.375	0.667	0.000788956	S{}1207
CG11635	4.02E-08	-0.518274485	1	1	0.000875374	CG11635
sdk	4.23E-08	-0.307403575	1	1	0.000920011	sdk
CG13315	4.24E-08	-0.421184032	0.75	0.708	0.000922803	CG13315
CG3829	4.27E-08	-0.417176854	0.417	0.625	0.000929351	CG3829
Mmp2	4.28E-08	-0.319090822	1	1	0.000932404	Mmp2
CG6420	4.36E-08	-0.386807052	1	1	0.000948184	CG6420
copia{}1016	4.36E-08	0.668207077	1	0.958	0.000950279	copia{}1016
Eaat1	4.37E-08	-0.450720301	1	1	0.000951877	Eaat1
Ptp4E	4.38E-08	-0.293947982	1	1	0.000952871	Ptp4E
AP-1-2beta	4.60E-08	-0.430352614	1	1	0.001000947	AP-1-2beta
Ets98B	4.60E-08	-0.466572038	0.583	0.75	0.001002318	Ets98B
Pif1B	4.63E-08	0.296618616	1	1	0.001006944	Pif1B
Prp5	4.75E-08	-0.49933029	1	1	0.001034113	Prp5
Adgf-D	4.89E-08	-0.458415173	0.958	0.833	0.001065549	Adgf-D
kumpel	5.03E-08	-0.577296314	1	1	0.001095395	kumpel
raw	5.07E-08	0.359389085	1	1	0.001103601	raw
Rtnl1	5.44E-08	0.314069442	1	1	0.001183708	Rtnl1
asRNA:CR44841	5.45E-08	0.642256582	1	0.333	0.001186407	asRNA:CR44841
INE-1{}3146	5.63E-08	0.605852811	1	1	0.001226413	INE-1{}3146
CG1703	5.65E-08	-0.433019851	1	1	0.001229117	CG1703
CG14441	5.67E-08	-0.223304143	1	1	0.001233568	CG14441
CG2841	5.78E-08	-0.535287832	1	1	0.001258602	CG2841
CG40191	5.90E-08	0.448247424	1	1	0.001285499	CG40191
c12.2	5.91E-08	-0.473465431	1	1	0.001286237	c12.2
CG31712	5.96E-08	0.303482952	1	1	0.001298537	CG31712
CNMaR	6.30E-08	0.484253268	1	1	0.001372321	CNMaR
RpL26	6.39E-08	-0.598724592	1	1	0.001390276	RpL26
puf	7.32E-08	-0.225802924	1	1	0.001593237	puf
pbl	7.38E-08	-0.533406965	1	0.958	0.001605915	pbl
CG34220	7.45E-08	-0.663277233	1	1	0.001622388	CG34220
Eglp4	7.45E-08	-0.372625302	0.417	0.583	0.001622531	Eglp4
Est-6	7.55E-08	-0.404199299	0.708	0.792	0.001643033	Est-6
transib2{}4381	7.61E-08	0.528243201	1	0.25	0.001656735	transib2{}4381
CG42346	7.67E-08	-0.158703614	1	1	0.001669825	CG42346
roo{}34	7.78E-08	-0.803133196	1	1	0.001692825	roo{}34
Tsp39D	7.88E-08	0.442737487	1	1	0.001715301	Tsp39D
SPR	7.97E-08	-0.256787566	1	1	0.001735548	SPR
CG32428	8.00E-08	0.585376342	1	1	0.001740912	CG32428
Frq2	8.27E-08	-0.167876009	1	1	0.00179958	Frq2
trh	9.25E-08	-0.406284282	1	1	0.00201299	trh
Oseg4	9.28E-08	-0.593746547	1	1	0.002020409	Oseg4
Dmtn	9.42E-08	-0.214429504	1	1	0.002049953	Dmtn
CG15744	9.44E-08	-0.47486933	1	1	0.002056015	CG15744
Bsg	1.01E-07	0.212086657	1	1	0.002201014	Bsg
AGO1	1.01E-07	0.231979223	1	1	0.002201998	AGO1
Tsp5D	1.03E-07	-0.53103379	1	1	0.002245273	Tsp5D
Cad87A	1.04E-07	-0.173121619	1	1	0.002274215	Cad87A
Inx2	1.06E-07	-0.50768117	1	1	0.002303105	Inx2
conu	1.06E-07	0.304239112	1	1	0.002314828	conu
Br140	1.10E-07	-0.400725473	1	1	0.002389109	Br140
CG1142	1.10E-07	-0.529856454	1	1	0.002398207	CG1142
sm	1.14E-07	0.232295792	1	1	0.002482518	sm
CG5065	1.16E-07	0.290811617	1	1	0.002517515	CG5065
chrb	1.17E-07	0.250979317	1	1	0.00253745	chrb
Idefix{}RR48404	1.20E-07	0.462526234	1	1	0.00261599	Idefix{}RR48404
lncRNA:CR43837	1.22E-07	-0.470835053	0.917	0.833	0.002652214	lncRNA:CR43837
numb	1.22E-07	0.28398138	1	1	0.002659787	numb
VGlut	1.26E-07	0.330648979	1	1	0.002739502	VGlut
CG13375	1.31E-07	0.323750228	1	1	0.002860954	CG13375
CG6184	1.34E-07	-0.312658145	1	1	0.002913286	CG6184
Rab3GAP1	1.40E-07	-0.257180943	1	1	0.003040159	Rab3GAP1
Ifrd1	1.40E-07	0.475397963	1	1	0.003052373	Ifrd1
unc80	1.42E-07	-0.252405545	1	1	0.003086191	unc80
Imp	1.48E-07	-0.204682993	1	1	0.003232346	Imp
AdamTS-B	1.52E-07	-0.308903663	0.25	0.583	0.003308629	AdamTS-B
CG6503	1.56E-07	-0.479336183	0.958	0.917	0.003390056	CG6503
RpS15Aa	1.61E-07	-0.468279519	1	1	0.003501053	RpS15Aa
Naprt	1.62E-07	0.373350977	1	1	0.003536534	Naprt
CG8547	1.64E-07	-0.515027007	1	1	0.003576462	CG8547
Dscam3	1.70E-07	-0.156988205	1	1	0.003709819	Dscam3
bru2	1.77E-07	0.48619523	1	1	0.003863509	bru2
Cf2	1.77E-07	0.349138616	1	1	0.003864144	Cf2
CG34393	1.79E-07	0.300197882	1	1	0.003888418	CG34393
CG31689	1.81E-07	-0.441453806	1	0.917	0.003935889	CG31689
tay	1.81E-07	-0.154490254	1	1	0.003946124	tay
C3G	1.81E-07	-0.117612691	1	1	0.00394793	C3G
betaTub97EF	1.82E-07	-0.433335394	1	0.958	0.003957661	betaTub97EF
CG10311	1.83E-07	-0.499207957	1	1	0.003981527	CG10311
Nlg2	1.83E-07	-0.117714959	1	1	0.00398592	Nlg2
7B2	1.85E-07	0.499287669	1	1	0.004019683	7B2
asRNA:CR43957	1.86E-07	0.595401867	1	0.75	0.004051619	asRNA:CR43957
disco-r	1.95E-07	-0.36457053	1	1	0.004239309	disco-r
RalGPS	2.00E-07	0.352859338	1	1	0.004355724	RalGPS
ChT	2.04E-07	0.305204427	1	1	0.004438852	ChT
Ant2	2.07E-07	-0.451582038	1	1	0.004514359	Ant2
CG30479	2.16E-07	-0.452863076	1	1	0.004694994	CG30479
Tret1-1	2.16E-07	-0.448316857	1	1	0.00470923	Tret1-1
srp	2.26E-07	-0.486117375	0.917	0.917	0.004911989	srp
snoRNA:Psi28S-2622	2.34E-07	-0.507129831	0.833	0.917	0.005085007	snoRNA:Psi28S-2622
Mhcl	2.43E-07	-0.205554391	1	1	0.005299529	Mhcl
ttk	2.48E-07	-0.523389294	1	0.958	0.005396403	ttk
CG2124	2.56E-07	0.599080591	1	0.875	0.005578155	CG2124
CG14424	2.65E-07	-0.266677471	0.208	0.458	0.005765053	CG14424
bol	2.89E-07	0.223562825	1	1	0.006292628	bol
Hcf	3.03E-07	0.255607745	1	1	0.006586985	Hcf
RpS24	3.10E-07	-0.490298612	1	1	0.006741455	RpS24
tws	3.10E-07	0.325456823	1	1	0.006750723	tws
Nplp2	3.14E-07	-0.378345576	0.792	0.708	0.006844741	Nplp2
CG4374	3.25E-07	-0.362448341	0.625	0.625	0.007072229	CG4374
Capr	3.50E-07	-0.283879498	1	1	0.007612178	Capr
CG6154	3.51E-07	0.318391613	1	1	0.007651234	CG6154
stau	3.52E-07	0.318879525	1	1	0.007673629	stau
H{}1612	3.68E-07	0.581384837	1	1	0.00801944	H{}1612
Cda4	3.72E-07	-0.34375793	0.667	0.75	0.00809542	Cda4
Lamp1	4.24E-07	0.400792205	1	1	0.0092332	Lamp1
CG42784	4.25E-07	0.225678843	1	1	0.009252179	CG42784
slow	4.37E-07	-0.500083427	0.833	0.833	0.009508586	slow
CG30271	4.47E-07	-0.637089829	1	1	0.009730316	CG30271
asRNA:CR44894	4.59E-07	-0.315184145	1	1	0.010002296	asRNA:CR44894
CG9265	4.65E-07	0.361250106	1	1	0.010118547	CG9265
CG32486	4.87E-07	-0.157503479	1	1	0.010593573	CG32486
Sytalpha	5.07E-07	0.412931333	1	1	0.011034042	Sytalpha
ps	5.14E-07	0.223364712	1	1	0.011197153	ps
pdm3	5.17E-07	-0.252153348	1	1	0.011249082	pdm3
Gat	5.28E-07	-0.449094369	1	1	0.011491257	Gat
woc	5.30E-07	-0.317903348	1	1	0.011541097	woc
zfh1	5.34E-07	-0.310761078	1	1	0.011618698	zfh1
HPS4	5.85E-07	0.387988227	1	1	0.012744531	HPS4
Hasp	5.86E-07	-0.154188428	1	1	0.01275346	Hasp
Tsp26A	5.98E-07	0.513228787	1	1	0.013027432	Tsp26A
IntS6	6.10E-07	-0.234158587	1	1	0.013284111	IntS6
Snx27	6.24E-07	-0.228604478	1	1	0.013586644	Snx27
Abd-B	6.31E-07	-0.347057397	0.5	0.792	0.01373757	Abd-B
PGRP-LC	6.75E-07	-0.417910749	0.875	0.875	0.014700698	PGRP-LC
CG1090	6.82E-07	0.253973451	1	1	0.014857354	CG1090
Paics	6.83E-07	-0.408255977	1	0.958	0.014861214	Paics
CG5946	6.94E-07	0.389092781	1	1	0.015103033	CG5946
RanBPM	6.97E-07	-0.281893891	1	1	0.015174073	RanBPM
CG3224	7.05E-07	-0.490569815	1	1	0.015350605	CG3224
RpS9	7.06E-07	-0.499278278	1	1	0.015375465	RpS9
copia{}RR48341	7.23E-07	0.605001295	1	0.542	0.01574494	copia{}RR48341
eEF1alpha1	7.35E-07	-0.310070768	1	1	0.01600654	eEF1alpha1
CG30015	7.53E-07	0.254604528	1	1	0.016400193	CG30015
rover{}243	7.57E-07	0.60453374	1	0.833	0.016474971	rover{}243
CG32548	7.77E-07	-0.428232088	1	1	0.016913283	CG32548
mfas	8.00E-07	-0.457358776	1	1	0.017408772	mfas
Inx7	8.10E-07	-0.344941389	0.625	0.75	0.017638972	Inx7
CG12535	8.12E-07	-0.419099922	0.958	0.917	0.017668012	CG12535
Ac78C	8.14E-07	-0.21439697	1	1	0.017723319	Ac78C
Elk	8.24E-07	0.225347163	1	1	0.01793386	Elk
alph	8.37E-07	0.288345993	1	1	0.018227049	alph
Smg5	8.67E-07	0.339424144	1	1	0.018884481	Smg5
ine	8.73E-07	-0.484274836	1	1	0.019016462	ine
Mlc-c	8.78E-07	0.418334871	1	1	0.019119983	Mlc-c
kuz	8.80E-07	0.224860839	1	1	0.019153641	kuz
CG3632	8.82E-07	-0.318151391	1	1	0.019194894	CG3632
CG33143	8.84E-07	0.278154092	1	1	0.019246021	CG33143
nuf	8.92E-07	0.312887904	1	1	0.019420299	nuf
CG31999	9.09E-07	0.518770059	1	1	0.01978918	CG31999
CG11360	9.20E-07	0.279163766	1	1	0.02002559	CG11360
CG6041	9.42E-07	0.570275708	1	1	0.020510245	CG6041
CG31705	9.56E-07	-0.484425446	1	1	0.020807678	CG31705
osa	9.66E-07	-0.126760671	1	1	0.021023997	osa
phyl	1.01E-06	0.420009878	1	1	0.021999753	phyl
CG42284	1.01E-06	-0.699875773	1	1	0.022080952	CG42284
TrissinR	1.02E-06	0.375087322	1	1	0.022138793	TrissinR
beat-IIIb	1.02E-06	0.277431997	1	1	0.022253624	beat-IIIb
copia{}49	1.04E-06	0.97389416	1	0.833	0.022681206	copia{}49
Tep2	1.07E-06	-0.400727236	0.917	0.833	0.023384659	Tep2
Pka-C1	1.09E-06	0.246282645	1	1	0.023694482	Pka-C1
Nep1	1.11E-06	-0.386867876	1	1	0.024155962	Nep1
seq	1.11E-06	-0.270551793	1	1	0.024162684	seq
BubR1	1.12E-06	0.526979932	1	0.958	0.024429496	BubR1
CG31706	1.13E-06	-0.478934941	1	0.958	0.024632185	CG31706
SPoCk	1.14E-06	0.202467851	1	1	0.02475836	SPoCk
MFS14	1.14E-06	-0.392880183	0.917	0.833	0.02491152	MFS14
CG17364	1.15E-06	0.304723853	1	1	0.025092399	CG17364
FASN1	1.16E-06	-0.294882389	1	1	0.025297202	FASN1
Not1	1.17E-06	0.240075826	1	1	0.025490538	Not1
CG11596	1.17E-06	-0.408207595	1	1	0.025575291	CG11596
Lapsyn	1.18E-06	-0.440728441	0.833	0.875	0.025744416	Lapsyn
snu	1.19E-06	-0.400038973	0.875	0.667	0.025926961	snu
pippin	1.20E-06	-0.468063178	1	0.958	0.026160837	pippin
Ubc6	1.21E-06	0.315656415	1	1	0.02624273	Ubc6
unc-13	1.21E-06	0.223553845	1	1	0.026442958	unc-13
mts	1.21E-06	0.276015249	1	1	0.026449744	mts
Jarid2	1.25E-06	-0.209100532	1	1	0.027287402	Jarid2
Rok	1.28E-06	-0.232849096	1	1	0.027839895	Rok
CR18166	1.34E-06	-0.554492473	1	1	0.029082388	CR18166
CG10283	1.38E-06	-0.225982067	1	1	0.030028621	CG10283
CG32719	1.39E-06	-0.390800167	0.75	0.875	0.03022795	CG32719
lz	1.43E-06	-0.429777648	1	1	0.031161336	lz
G5{}3691	1.47E-06	-0.450580037	0.958	0.792	0.031950868	G5{}3691
CG7607	1.48E-06	-0.490299561	0.917	0.917	0.032312802	CG7607
cnc	1.52E-06	-0.131076552	1	1	0.033112034	cnc
Xpc	1.53E-06	0.302645034	1	1	0.033325478	Xpc
Acn	1.54E-06	-0.262439448	1	1	0.033422737	Acn
CG6294	1.60E-06	-0.383741525	1	1	0.034734591	CG6294
nonA	1.68E-06	0.297483958	1	1	0.036534127	nonA
Larp4B	1.72E-06	-0.125761665	1	1	0.037405642	Larp4B
l(3)05822	1.74E-06	-0.204424065	1	1	0.037775245	l(3)05822
CG4716	1.74E-06	-0.429230509	0.833	0.875	0.037968884	CG4716
Ncoa6	1.82E-06	-0.227991357	1	1	0.039594908	Ncoa6
Sap130	1.83E-06	-0.264937197	1	1	0.039752541	Sap130
Pur-alpha	1.84E-06	0.29813025	1	1	0.039992602	Pur-alpha
CG14440	1.86E-06	-0.330506715	1	1	0.040449568	CG14440
Syp	1.87E-06	0.221112249	1	1	0.04068434	Syp
DCP2	1.88E-06	0.259459401	1	1	0.041001837	DCP2
Scr	1.95E-06	0.661717444	1	1	0.042367699	Scr
CG44085	1.98E-06	0.868330849	1	0.792	0.043128866	CG44085
Trl	2.02E-06	-0.22977395	1	1	0.043991201	Trl
GluRIB	2.02E-06	0.231739753	1	1	0.044017057	GluRIB
lncRNA:CR46268	2.03E-06	0.424357917	1	1	0.044211843	lncRNA:CR46268
emp	2.04E-06	-0.322864357	0.458	0.5	0.044480111	emp
stai	2.15E-06	0.245407882	1	1	0.046844058	stai
Lap1	2.18E-06	0.381471444	1	1	0.047527809	Lap1
CG42741	2.19E-06	-0.515232106	1	0.917	0.0476308	CG42741
CG11247	2.19E-06	0.36479095	1	1	0.04764101	CG11247
copia{}387	2.22E-06	0.605879772	1	0.958	0.048270709	copia{}387
snoRNA:U3:9B	2.23E-06	-0.232532344	0.292	0.542	0.048464227	snoRNA:U3:9B
Pxn	2.33E-06	0.322411152	1	1	0.050733766	Pxn
RpS14b	2.36E-06	-0.506383996	1	0.917	0.051413367	RpS14b
vvl	2.39E-06	0.371654217	1	1	0.051962083	vvl
CG12698	2.41E-06	0.391891026	1	0.083	0.052504237	CG12698
baz	2.54E-06	-0.488787515	1	1	0.055284018	baz
CG8924	2.63E-06	0.417599679	1	1	0.057282216	CG8924
C901	2.70E-06	-0.431767164	1	0.958	0.0588448	C901
Nca	2.73E-06	0.342580499	1	1	0.05944152	Nca
EcR	2.87E-06	0.17454206	1	1	0.062440984	EcR
l(3)L1231	2.96E-06	0.260550505	1	1	0.064497292	l(3)L1231
CG15473	2.96E-06	-0.31868001	0.708	0.708	0.064546501	CG15473
Rh50	3.03E-06	-0.422459146	1	1	0.066024882	Rh50
T48	3.07E-06	-0.51181647	1	0.958	0.066750665	T48
CG17778	3.14E-06	-0.355190422	1	1	0.06837753	CG17778
Fas1	3.15E-06	0.310335804	1	1	0.068555555	Fas1
RpS30	3.21E-06	-0.439268197	1	1	0.069833398	RpS30
PPP4R2r	3.21E-06	-0.291906848	1	1	0.069872808	PPP4R2r
asRNA:CR17025	3.24E-06	-0.454378574	1	1	0.070440204	asRNA:CR17025
CG44838	3.34E-06	-0.142820171	1	1	0.072703039	CG44838
cdc14	3.41E-06	0.335551073	1	1	0.074342438	cdc14
CG32432	3.61E-06	0.169711469	1	1	0.078492039	CG32432
RpL36A	3.70E-06	-0.463349349	1	1	0.080527043	RpL36A
Brd8	3.71E-06	-0.463402075	1	1	0.08069634	Brd8
qkr54B	3.86E-06	0.28672854	1	1	0.08403521	qkr54B
RpS29	3.91E-06	-0.499213344	1	1	0.085112358	RpS29
fz4	3.98E-06	-0.405111743	1	1	0.086609293	fz4
CG11050	3.98E-06	0.392958538	1	1	0.086687359	CG11050
copia{}1391	4.10E-06	0.571268033	1	0.708	0.089253475	copia{}1391
CG12581	4.12E-06	-0.2973986	0.625	0.667	0.08959704	CG12581
CG3376	4.14E-06	-0.421948777	1	0.958	0.09004903	CG3376
RhoGAP15B	4.21E-06	-0.418529365	1	0.958	0.091629081	RhoGAP15B
Tsp66E	4.22E-06	0.237083421	1	1	0.091921393	Tsp66E
grn	4.28E-06	0.508190457	1	1	0.093222468	grn
Toll-6	4.29E-06	0.279929469	1	1	0.093449102	Toll-6
CG4297	4.55E-06	-0.295638458	1	1	0.099092474	CG4297
Ubr1	4.56E-06	-0.155427927	1	1	0.099211881	Ubr1
brat	4.56E-06	0.200745121	1	1	0.099319084	brat
lncRNA:CR45911	4.57E-06	-0.290132975	1	1	0.099535342	lncRNA:CR45911
CG3107	4.65E-06	0.338086276	1	1	0.101209979	CG3107
Quasimodo{}3602	4.74E-06	-0.228682332	0.125	0.417	0.103135398	Quasimodo{}3602
CG30158	4.74E-06	0.290470583	1	1	0.103171016	CG30158
regucalcin	4.88E-06	-0.423621217	1	1	0.106223791	regucalcin
CG4612	4.98E-06	0.270239935	1	1	0.108348089	CG4612
CoRest	5.07E-06	-0.192892009	1	1	0.110376042	CoRest
CG42240	5.10E-06	-0.313905072	1	1	0.110935209	CG42240
Flacc	5.13E-06	-0.273642936	1	1	0.11168498	Flacc
alpha-Cat	5.27E-06	0.236846031	1	1	0.114646063	alpha-Cat
Pcf11	5.34E-06	0.226625988	1	1	0.116171922	Pcf11
CG46466	5.34E-06	0.45992903	1	1	0.116250838	CG46466
usp	5.41E-06	-0.344884859	1	1	0.117713348	usp
dao	5.43E-06	0.288704913	1	1	0.118215948	dao
CG15096	5.49E-06	-0.274611637	0.458	0.625	0.119503727	CG15096
Amun	5.51E-06	-0.168289039	1	1	0.120028955	Amun
CG8630	5.64E-06	-0.237662257	0.292	0.417	0.122870786	CG8630
CG11030	5.67E-06	0.204385329	1	1	0.123417459	CG11030
CG12605	5.78E-06	0.216914756	1	1	0.125927232	CG12605
dpy	5.80E-06	0.753796032	1	1	0.126238654	dpy
CG8701	5.89E-06	-0.479903758	1	1	0.128142107	CG8701
B4	5.89E-06	-0.104828989	1	1	0.128230452	B4
CG3760	5.94E-06	-0.389155063	1	1	0.129261363	CG3760
CG11155	5.96E-06	0.249227945	1	1	0.12978506	CG11155
CG13708	5.97E-06	-0.266443135	0.417	0.583	0.129910193	CG13708
Rbp	6.04E-06	0.191292227	1	1	0.131404319	Rbp
Tom40	6.07E-06	0.410877576	1	1	0.13217169	Tom40
pk	6.12E-06	-0.443721871	1	1	0.133347263	pk
CG41128	6.25E-06	0.462127921	1	1	0.136058216	CG41128
CG32532	6.38E-06	-0.222462815	1	1	0.138877197	CG32532
tinc	6.49E-06	-0.175295944	1	1	0.141272412	tinc
mamo	6.55E-06	-0.139822912	1	1	0.14265465	mamo
CG9394	6.58E-06	-0.338290185	1	1	0.143303172	CG9394
CG32669	6.79E-06	-0.406819292	1	0.958	0.147856362	CG32669
Rlip	7.18E-06	-0.279111037	1	1	0.156334662	Rlip
R1{}RR48395	7.26E-06	-0.404705417	1	1	0.157968147	R1{}RR48395
UbcE2H	7.40E-06	-0.209072227	1	1	0.16103916	UbcE2H
Cdk4	7.40E-06	-0.305448359	0.708	0.583	0.161185508	Cdk4
mdg1{}2516	7.44E-06	0.540406655	1	1	0.162021612	mdg1{}2516
gypsy12{}5105	7.46E-06	0.550556975	1	0.625	0.162440448	gypsy12{}5105
sns	7.51E-06	-0.141295999	1	1	0.163400537	sns
cdi	7.56E-06	0.235929988	1	1	0.16464738	cdi
CG17883	7.57E-06	0.370170415	1	1	0.164730987	CG17883
RpS16	7.57E-06	-0.40406595	1	1	0.164863966	RpS16
CG8679	7.78E-06	-0.3717149	1	1	0.16947796	CG8679
Chd1	8.03E-06	-0.221340543	1	1	0.174741685	Chd1
Dbct	8.45E-06	-0.379211113	0.833	0.792	0.183925615	Dbct
ovo	8.54E-06	-0.443608849	0.833	0.833	0.185857388	ovo
DIP-lambda	9.30E-06	-0.253193419	1	1	0.202379362	DIP-lambda
CG7378	9.32E-06	-0.201403698	1	1	0.202814895	CG7378
zormin	9.41E-06	-0.401688084	1	1	0.204804042	zormin
Tet	9.43E-06	-0.144530118	1	1	0.205236186	Tet
1360{}1588	9.46E-06	-0.201431426	0.125	0.417	0.205882556	1360{}1588
Tdc2	9.56E-06	-0.556067275	1	1	0.208218921	Tdc2
nonC	9.58E-06	-0.324462982	1	1	0.208532723	nonC
Df31	9.58E-06	0.362888764	1	1	0.208553381	Df31
wb	9.58E-06	-0.39184289	1	0.958	0.208642131	wb
exd	9.90E-06	0.35380313	1	1	0.215436589	exd
RIC-3	9.90E-06	0.249773703	1	1	0.215531796	RIC-3
MFS17	9.92E-06	0.169665244	1	1	0.215880988	MFS17
Sgs4	1.00E-05	-0.393245872	0.875	0.875	0.21768483	Sgs4
CG33978	1.01E-05	0.558962145	1	1	0.219271111	CG33978
CG5687	1.01E-05	-0.438950205	1	0.875	0.219637676	CG5687
CG43800	1.02E-05	0.522177726	1	1	0.222251616	CG43800
mbl	1.02E-05	-0.129289595	1	1	0.222847164	mbl
Syt7	1.03E-05	0.222357696	1	1	0.223973049	Syt7
eIF4A	1.05E-05	0.29733485	1	1	0.228658575	eIF4A
Nmdar1	1.05E-05	-0.120209191	1	1	0.229330181	Nmdar1
Gad1	1.10E-05	0.317347113	1	1	0.239874299	Gad1
CG5445	1.11E-05	-0.274250985	1	1	0.241561124	CG5445
CG17508	1.12E-05	0.351486065	1	1	0.2432116	CG17508
CG7564	1.15E-05	-0.263266058	1	1	0.249526727	CG7564
RpL28	1.16E-05	-0.401826148	1	1	0.253486373	RpL28
lawc	1.17E-05	-0.335604956	1	1	0.254394876	lawc
side-II	1.18E-05	0.193356767	1	1	0.256254721	side-II
RpL14	1.19E-05	-0.480240453	1	1	0.258403188	RpL14
z	1.19E-05	-0.375913134	1	1	0.259342085	z
hopper{}368	1.20E-05	-0.204613011	0.083	0.417	0.26136329	hopper{}368
CG43843	1.22E-05	-0.459181869	1	1	0.266557804	CG43843
pb	1.24E-05	0.610710885	1	0.958	0.269275825	pb
SerT	1.27E-05	-0.607174758	1	1	0.277494704	SerT
Ip6k	1.31E-05	0.280913719	1	1	0.286246001	Ip6k
ben	1.32E-05	-0.226381727	1	1	0.286776195	ben
CG40228	1.32E-05	0.362817858	1	1	0.287735326	CG40228
Mur2B	1.33E-05	-0.156389904	1	1	0.289986401	Mur2B
RpL32	1.33E-05	-0.477805913	1	0.958	0.290523294	RpL32
mRpL40	1.34E-05	-0.394652563	1	0.958	0.290934301	mRpL40
ZnT33D	1.35E-05	-0.352164709	1	1	0.292962484	ZnT33D
CG10465	1.38E-05	0.448408941	1	1	0.300168111	CG10465
Ranbp21	1.39E-05	-0.398544139	1	1	0.302662714	Ranbp21
glob1	1.41E-05	-0.450682613	1	1	0.307322943	glob1
nAChRalpha4	1.45E-05	0.200087079	1	1	0.314728507	nAChRalpha4
CG7781	1.46E-05	0.274050289	1	1	0.317140948	CG7781
cic	1.48E-05	-0.165429661	1	1	0.322152871	cic
Cp7Fc	1.49E-05	-0.230486649	0.333	0.542	0.323336298	Cp7Fc
gce	1.49E-05	-0.139041239	1	1	0.323872445	gce
Ric	1.49E-05	0.252206375	1	1	0.324274889	Ric
csw	1.50E-05	-0.085169484	1	1	0.327619711	csw
put	1.53E-05	0.352310712	1	1	0.333043713	put
Glt	1.53E-05	-0.458697578	1	1	0.333525984	Glt
CG15754	1.54E-05	-0.27187433	0.542	0.708	0.335622923	CG15754
Ptx1	1.55E-05	0.541206572	1	1	0.337352849	Ptx1
mRpS5	1.57E-05	0.337521926	1	1	0.341772509	mRpS5
trol	1.59E-05	-0.481363267	1	1	0.346301389	trol
Pep	1.63E-05	0.253444174	1	1	0.354184542	Pep
lama	1.72E-05	-0.351848634	0.917	0.833	0.373876157	lama
mt:Cyt-b	1.73E-05	0.505116589	1	1	0.375871295	mt:Cyt-b
grh	1.73E-05	-0.316238836	0.625	0.667	0.376117375	grh
RhoGAP100F	1.73E-05	-0.087294082	1	1	0.376796	RhoGAP100F
CG43219	1.74E-05	0.420685054	1	1	0.379456232	CG43219
X11L	1.76E-05	0.264084069	1	1	0.383241389	X11L
CG3703	1.80E-05	-0.383890254	1	1	0.391529595	CG3703
CG42342	1.80E-05	-0.096210513	1	1	0.391718824	CG42342
Gfat1	1.80E-05	0.463343999	1	1	0.3920598	Gfat1
hb	1.84E-05	0.526750997	1	0.958	0.399549594	hb
nahoda	1.84E-05	-0.382734605	0.792	0.833	0.401169011	nahoda
Gdap2	1.86E-05	0.228932412	1	1	0.404472753	Gdap2
CG10348	1.87E-05	-0.234594031	0.208	0.5	0.40716251	CG10348
wgn	1.87E-05	-0.419740164	1	1	0.407600771	wgn
CanB2	1.92E-05	0.334175549	1	1	0.417768543	CanB2
5-HT1B	1.92E-05	0.251145653	1	1	0.418112211	5-HT1B
tna	1.92E-05	0.21929898	1	1	0.418399494	tna
CG11700	1.93E-05	0.46020532	1	0.5	0.419103168	CG11700
tara	1.96E-05	-0.089605223	1	1	0.425820174	tara
Helz	1.96E-05	0.220666727	1	1	0.427228291	Helz
RpS6	1.97E-05	-0.352361626	1	1	0.429773132	RpS6
CG42542	1.98E-05	0.318949182	1	1	0.4314461	CG42542
CG5004	1.98E-05	0.267197821	1	1	0.431948816	CG5004
CG12547	2.05E-05	0.339329827	1	1	0.445456207	CG12547
INE-1{}6031	2.05E-05	-0.208563026	0.042	0.417	0.446138962	INE-1{}6031
CG13376	2.05E-05	-0.394974579	0.833	0.708	0.446669253	CG13376
sd	2.07E-05	-0.116223492	1	1	0.451109158	sd
l(1)G0196	2.09E-05	-0.098121679	1	1	0.454640516	l(1)G0196
Bap111	2.11E-05	-0.370457769	1	1	0.459617344	Bap111
dpr9	2.15E-05	0.233034998	1	1	0.467326316	dpr9
lov	2.16E-05	-0.263088582	1	1	0.470060915	lov
CG3257	2.16E-05	-0.287190504	1	1	0.470169098	CG3257
Sec10	2.16E-05	0.435167788	1	1	0.470692047	Sec10
CG13921	2.16E-05	-0.335500683	1	1	0.471293388	CG13921
CG8611	2.18E-05	-0.37253677	1	1	0.474464188	CG8611
Snoo	2.24E-05	-0.102234407	1	1	0.487862969	Snoo
CG1544	2.26E-05	-0.304034569	0.833	0.75	0.491586248	CG1544
CG9674	2.28E-05	0.195398405	1	1	0.495918485	CG9674
Hsp83	2.29E-05	0.343582438	1	1	0.497519186	Hsp83
mtd	2.29E-05	0.195767421	1	1	0.49887758	mtd
CG13551	2.34E-05	-0.282945136	1	1	0.509350126	CG13551
Vsx1	2.35E-05	-0.270216896	1	1	0.511008792	Vsx1
RpL9	2.35E-05	-0.38545857	1	1	0.511263854	RpL9
Spf45	2.36E-05	-0.32184402	1	1	0.51424154	Spf45
CG45105	2.41E-05	-0.386201995	0.125	0.417	0.525056468	CG45105
Eph	2.52E-05	0.24989922	1	1	0.548972806	Eph
CG18428	2.57E-05	-0.295224765	1	1	0.559086841	CG18428
Abcd1	2.60E-05	0.270151729	1	1	0.566529158	Abcd1
CG15445	2.71E-05	-0.377281809	1	0.917	0.589410711	CG15445
CG3164	2.71E-05	-0.342236767	1	1	0.590677456	CG3164
CG1213	2.77E-05	-0.245370902	0.417	0.5	0.602001916	CG1213
nAChRalpha6	2.78E-05	0.190481464	1	1	0.604245185	nAChRalpha6
Tsen34	2.78E-05	-0.38176161	1	1	0.60516938	Tsen34
Rab10	2.79E-05	-0.289258361	1	1	0.607419185	Rab10
CG5554	2.79E-05	-0.321327459	1	1	0.608036044	CG5554
RpS19a	2.81E-05	-0.36552009	1	1	0.611591286	RpS19a
CG31007	2.82E-05	-0.415714571	1	0.958	0.613162132	CG31007
FMRFaR	2.82E-05	0.423106107	1	1	0.614071535	FMRFaR
CG7166	2.86E-05	0.301267388	1	1	0.622595096	CG7166
CG43367	2.86E-05	-0.130760444	1	1	0.622774797	CG43367
Desat1	2.93E-05	0.287979046	1	1	0.638567356	Desat1
2mit	2.94E-05	0.201754057	1	1	0.639165418	2mit
THADA	2.97E-05	-0.424170957	1	1	0.647633831	THADA
CrebA	3.09E-05	-0.412548467	1	1	0.672941744	CrebA
CG9992	3.12E-05	0.454491668	1	0.958	0.67996318	CG9992
Usp7	3.15E-05	0.275232411	1	1	0.686857798	Usp7
B52	3.18E-05	-0.172057076	1	1	0.692730281	B52
knrl	3.23E-05	-0.309491114	0.583	0.667	0.702673825	knrl
bma	3.27E-05	0.188635425	1	1	0.711039504	bma
velo	3.27E-05	-0.288617183	1	1	0.712199912	velo
LManII	3.40E-05	-0.400261666	1	0.958	0.740880877	LManII
Rnp4F	3.43E-05	-0.334277672	1	1	0.746631891	Rnp4F
TwdlG	3.44E-05	0.492055285	1	1	0.749702859	TwdlG
Pcl	3.51E-05	0.343740783	1	1	0.763254614	Pcl
aay	3.52E-05	-0.402034076	1	0.917	0.765535775	aay
CG7029	3.52E-05	-0.168252814	1	1	0.766668617	CG7029
RpL19	3.56E-05	-0.384839593	1	1	0.774483583	RpL19
ab	3.57E-05	-0.131755167	1	1	0.777983099	ab
Lmpt	3.66E-05	-0.257187854	1	1	0.796248551	Lmpt
Mid1	3.69E-05	-0.062500475	1	1	0.803372846	Mid1
Xrp1	3.91E-05	-0.177837061	1	1	0.850793117	Xrp1
wat	3.96E-05	-0.532245257	0.708	0.792	0.862440825	wat
frma	3.99E-05	-0.243203861	0.458	0.458	0.867849242	frma
nrm	4.10E-05	0.179257316	1	1	0.893131959	nrm
Lgr1	4.11E-05	-0.402400262	1	1	0.894808652	Lgr1
vap	4.18E-05	0.308177412	1	1	0.909448965	vap
Mondo	4.24E-05	0.267773219	1	1	0.923443519	Mondo
retm	4.25E-05	0.308903571	1	1	0.925392755	retm
CanA-14F	4.25E-05	0.17695739	1	1	0.925763723	CanA-14F
Ance-3	4.26E-05	-0.246996425	0.458	0.417	0.927924098	Ance-3
Nlg1	4.30E-05	-0.297690325	0.875	0.708	0.936080604	Nlg1
wap	4.33E-05	0.307343848	1	1	0.942517554	wap
alphaSnap	4.34E-05	0.299585283	1	1	0.944440947	alphaSnap
CG43155	4.36E-05	-0.410237265	1	1	0.94822663	CG43155
CG17230	4.40E-05	-0.170928681	1	1	0.957699865	CG17230
copia{}RR48347	4.43E-05	0.476677072	1	0.833	0.964840743	copia{}RR48347
CG44325	4.46E-05	-0.326279841	1	0.833	0.970234162	CG44325
1360{}1503	4.47E-05	0.476214612	1	0.75	0.972992685	1360{}1503
CG33666	4.52E-05	0.480653356	1	0.875	0.983570486	CG33666
wcy	4.52E-05	-0.123278565	1	1	0.984053974	wcy
Syn2	4.58E-05	0.306913971	1	1	0.99705222	Syn2
beat-VI	4.62E-05	-0.098762532	1	1	1	beat-VI
CG13654	4.67E-05	0.316866356	1	1	1	CG13654
Sytbeta	4.70E-05	-0.142148684	1	1	1	Sytbeta
CG8668	4.77E-05	0.32322216	1	1	1	CG8668
Pkcdelta	4.78E-05	-0.311423126	0.542	0.625	1	Pkcdelta
CG43373	4.83E-05	-0.168701863	1	1	1	CG43373
CG43850	4.84E-05	0.466589459	1	1	1	CG43850
mor	4.87E-05	-0.281403557	1	1	1	mor
CG4133	4.88E-05	-0.203790383	1	1	1	CG4133
mip130	4.88E-05	-0.18749562	1	1	1	mip130
Ldsdh1	4.92E-05	-0.32142454	0.75	0.5	1	Ldsdh1
mdg1{}RR48394	5.05E-05	0.463288758	1	0.833	1	mdg1{}RR48394
CG3262	5.06E-05	0.346171074	1	1	1	CG3262
CR45499	5.10E-05	-0.264866673	0	0.458	1	CR45499
dve	5.11E-05	-0.519278245	1	1	1	dve
CG16700	5.39E-05	-0.357337616	0.958	0.833	1	CG16700
Cyp317a1	5.42E-05	-0.222108336	0.167	0.375	1	Cyp317a1
R1A1{}6563	5.42E-05	-0.481910281	1	1	1	R1A1{}6563
RpL10Ab	5.42E-05	-0.376072076	1	1	1	RpL10Ab
Nelf-A	5.43E-05	-0.232726284	1	1	1	Nelf-A
caup	5.47E-05	0.544322638	1	0.958	1	caup
asRNA:CR43425	5.48E-05	0.397497742	1	1	1	asRNA:CR43425
CG12730	5.53E-05	-0.379958413	0.958	0.875	1	CG12730
INE-1{}3643	5.57E-05	0.493792346	1	0.75	1	INE-1{}3643
CG13739	5.59E-05	-0.119095905	1	1	1	CG13739
CG5890	5.59E-05	0.236270061	1	1	1	CG5890
CG7058	5.62E-05	-0.214366708	1	1	1	CG7058
CG4741	5.75E-05	-0.411171035	1	1	1	CG4741
Myo10A	5.77E-05	-0.326594744	0.792	0.667	1	Myo10A
CARPA	5.84E-05	-0.246158249	1	1	1	CARPA
htt	5.85E-05	-0.173392366	1	1	1	htt
Orai	5.86E-05	0.282723222	1	1	1	Orai
oys	5.90E-05	0.291150661	1	1	1	oys
CG31635	5.93E-05	0.21455043	1	1	1	CG31635
Atat	6.08E-05	0.276914341	1	1	1	Atat
CG6282	6.12E-05	0.263799928	1	1	1	CG6282
St3	6.13E-05	-0.357043572	1	1	1	St3
Rdl	6.14E-05	0.162979599	1	1	1	Rdl
Invadolysin	6.18E-05	-0.206003013	1	1	1	Invadolysin
ACXD	6.39E-05	-0.179770344	0.292	0.417	1	ACXD
sbb	6.48E-05	-0.079156924	1	1	1	sbb
CG8312	6.54E-05	-0.449459392	1	1	1	CG8312
CG32755	6.58E-05	0.376299396	1	0.292	1	CG32755
sli	6.61E-05	-0.11219683	1	1	1	sli
asRNA:CR44029	6.61E-05	0.405256023	1	1	1	asRNA:CR44029
Trpm	6.72E-05	-0.155068718	1	1	1	Trpm
ds	6.72E-05	-0.515735598	1	0.875	1	ds
slpr	6.73E-05	-0.145521745	1	1	1	slpr
stum	6.92E-05	-0.387418099	1	0.917	1	stum
lncRNA:CR46472	7.04E-05	-0.330339464	0.75	0.667	1	lncRNA:CR46472
Mgstl	7.06E-05	-0.356308623	1	0.958	1	Mgstl
BicD	7.11E-05	0.210938658	1	1	1	BicD
Hs3st-A	7.28E-05	0.172868707	1	1	1	Hs3st-A
hang	7.37E-05	-0.152871502	1	1	1	hang
SIFaR	7.42E-05	0.41112817	1	1	1	SIFaR
cv-2	7.43E-05	-0.358625221	1	1	1	cv-2
CG14968	7.43E-05	-0.23848644	0.333	0.583	1	CG14968
Tsp96F	7.49E-05	0.291904538	1	1	1	Tsp96F
Ogdh	7.50E-05	0.260351911	1	1	1	Ogdh
CG10395	7.71E-05	0.399326387	1	1	1	CG10395
lncRNA:CR32111	7.78E-05	0.520758956	1	1	1	lncRNA:CR32111
CG2209	7.96E-05	0.491862767	1	0.833	1	CG2209
CG17683	7.97E-05	0.320376587	1	1	1	CG17683
CG31897	7.97E-05	0.418616333	1	1	1	CG31897
MESR4	7.98E-05	-0.150946141	1	1	1	MESR4
CG1737	8.01E-05	-0.232822017	1	1	1	CG1737
lncRNA:CR43148	8.07E-05	0.447401679	1	1	1	lncRNA:CR43148
CG14024	8.09E-05	0.327974765	1	1	1	CG14024
Unc-76	8.14E-05	-0.117332756	1	1	1	Unc-76
Mipp1	8.23E-05	-0.271686272	0.75	0.583	1	Mipp1
CG10011	8.31E-05	-0.123961562	1	1	1	CG10011
Mp	8.45E-05	0.20685474	1	1	1	Mp
18SrRNA-Psi:CR41602	8.52E-05	-0.369178888	1	1	1	18SrRNA-Psi:CR41602
Lztr1	8.59E-05	-0.294969597	1	1	1	Lztr1
Srxn	8.61E-05	-0.315528474	0.958	0.792	1	Srxn
CG14621	8.79E-05	-0.291989759	1	1	1	CG14621
onecut	8.80E-05	0.212186514	1	1	1	onecut
Mnn1	9.05E-05	0.267084319	1	1	1	Mnn1
cmpy	9.17E-05	0.247309669	1	1	1	cmpy
Septin4	9.30E-05	-0.158603779	1	1	1	Septin4
CG32533	9.31E-05	-0.331733649	1	1	1	CG32533
CG5721	9.58E-05	-0.432459153	1	1	1	CG5721
kl-3	9.58E-05	0.453580014	1	0.875	1	kl-3
PIP5K59B	9.92E-05	-0.170551958	1	1	1	PIP5K59B
Tie	0.000100135	-0.256172352	0.667	0.583	1	Tie
IP3K1	0.000100676	-0.27143527	0.75	0.583	1	IP3K1
RpS18	0.000100776	-0.406077317	1	1	1	RpS18
noc	0.000101075	0.341136242	1	1	1	noc
cac	0.000101455	0.168343021	1	1	1	cac
sals	0.000101648	0.431624937	1	1	1	sals
GABA-B-R2	0.000101673	-0.158041136	1	1	1	GABA-B-R2
CG13937	0.000101723	0.296535402	1	1	1	CG13937
gypsy5{}103	0.00010174	0.469472049	1	0.667	1	gypsy5{}103
Nagk	0.000102137	-0.35629475	1	1	1	Nagk
inaE	0.000104109	-0.091585713	1	1	1	inaE
CG31676	0.000105045	-0.358217413	1	0.917	1	CG31676
salm	0.00010619	0.399182509	1	1	1	salm
opus{}4946	0.000107285	0.455497373	1	0.958	1	opus{}4946
Ltn1	0.000107401	0.362738106	1	1	1	Ltn1
CG7945	0.000107841	0.380430333	1	1	1	CG7945
Atg18b	0.000108421	0.289834246	1	1	1	Atg18b
CG14830	0.000109746	-0.343655754	0.917	0.833	1	CG14830
CG12204	0.000109942	-0.353322611	1	1	1	CG12204
lncRNA:CR43126	0.000112511	0.46103331	1	0.875	1	lncRNA:CR43126
CG1909	0.000113578	0.25469669	1	1	1	CG1909
asRNA:CR45621	0.000113873	-0.478539577	0.833	0.667	1	asRNA:CR45621
CG9812	0.000115052	-0.179944296	0.292	0.458	1	CG9812
rover{}6614	0.000116366	0.50248645	1	0.833	1	rover{}6614
CG6867	0.000116446	-0.267392891	1	1	1	CG6867
RpS8	0.00011673	-0.30347368	1	1	1	RpS8
CG6707	0.000117217	0.288353355	1	1	1	CG6707
Bbd	0.000119015	-0.247431543	0.625	0.583	1	Bbd
Tnpo	0.000120125	0.288427097	1	1	1	Tnpo
hoe1	0.000120651	-0.247334327	1	1	1	hoe1
ytr	0.000121455	0.360425212	1	1	1	ytr
Tango10	0.000121472	-0.251045168	1	1	1	Tango10
lncRNA:CR45082	0.000121522	-0.32298715	1	1	1	lncRNA:CR45082
CG7720	0.000122086	-0.415686853	1	1	1	CG7720
Mst77F	0.000122533	0.294271818	0.875	0.042	1	Mst77F
Myo61F	0.000123864	-0.212308461	0.292	0.458	1	Myo61F
BtbVII	0.00012456	-0.109052065	1	1	1	BtbVII
invader2{}563	0.000125978	-0.422502623	1	0.958	1	invader2{}563
lncRNA:CR46349	0.000126827	-0.212162945	0.333	0.375	1	lncRNA:CR46349
RpS13	0.000128294	-0.422891846	1	1	1	RpS13
S{}652	0.000128335	-0.206857842	0.458	0.458	1	S{}652
pigs	0.000128644	-0.117542804	1	1	1	pigs
RunxA	0.000128658	-0.187102949	1	1	1	RunxA
alpha-Est9	0.000129053	0.289606706	1	1	1	alpha-Est9
tutl	0.000129528	0.148388589	1	1	1	tutl
INE-1{}5364	0.000130187	0.34551337	1	1	1	INE-1{}5364
CG32106	0.000130273	-0.199946398	0.125	0.333	1	CG32106
Gyc88E	0.000130751	-0.207162129	1	1	1	Gyc88E
copia{}631	0.000130957	0.461986034	1	0.833	1	copia{}631
Dd	0.000132043	0.258266894	1	1	1	Dd
Uhg1	0.000133655	-0.314927676	1	1	1	Uhg1
spab	0.000133874	0.343126954	1	1	1	spab
FRG1	0.000133928	-0.300242855	1	1	1	FRG1
CG42392	0.000134055	0.333544535	1	1	1	CG42392
DIP-beta	0.000135511	-0.198846828	1	1	1	DIP-beta
Tig	0.000136325	-0.354661642	0.75	0.667	1	Tig
RpS23	0.000137317	-0.368122287	1	1	1	RpS23
gom	0.000138002	-0.363716765	1	1	1	gom
btsz	0.000138759	0.276080796	1	1	1	btsz
CG32026	0.000139094	-0.376693781	1	0.958	1	CG32026
fuss	0.000140769	0.622156952	1	1	1	fuss
CG13364	0.000142184	-0.367701622	1	0.958	1	CG13364
Cr1a{}1110	0.000142852	0.421649024	1	1	1	Cr1a{}1110
Rbcn-3A	0.00014415	-0.197700244	1	1	1	Rbcn-3A
Fhos	0.000144238	-0.201262632	1	1	1	Fhos
Rpn13R	0.0001478	-0.379565305	1	0.875	1	Rpn13R
Ncc69	0.000147838	-0.405575753	1	1	1	Ncc69
S{}1513	0.000148698	0.466008644	1	1	1	S{}1513
CG42369	0.00014903	-0.428141383	0.833	0.625	1	CG42369
CG43693	0.000150689	-0.441876637	1	0.958	1	CG43693
CG10433	0.000150854	-0.312777355	1	1	1	CG10433
lncRNA:CR44109	0.000150939	-0.224339799	0.542	0.542	1	lncRNA:CR44109
lncRNA:CR44831	0.000152878	-0.225082467	0.75	0.667	1	lncRNA:CR44831
copia{}122	0.000156628	0.417515398	1	1	1	copia{}122
wge	0.00015845	-0.104416697	1	1	1	wge
kl-2	0.000158529	0.335804807	1	0.25	1	kl-2
tud	0.000159246	0.2404061	1	1	1	tud
Gmap	0.00015971	-0.185977203	1	1	1	Gmap
Drip	0.000160172	-0.259442351	0.75	0.667	1	Drip
cpo	0.000160234	0.165674066	1	1	1	cpo
CG7120	0.000162086	0.288889787	1	1	1	CG7120
CG13397	0.000163236	-0.224907953	0.417	0.542	1	CG13397
CG30172	0.000165899	0.422338454	1	1	1	CG30172
Idgf6	0.000167134	-0.30885541	0.75	0.708	1	Idgf6
Nrx-IV	0.000167265	0.297761299	1	1	1	Nrx-IV
CG2861	0.000168449	-0.242431525	0.5	0.458	1	CG2861
lncRNA:CR44458	0.000168625	0.488191103	1	0.958	1	lncRNA:CR44458
Ccn	0.000173755	0.198921527	1	1	1	Ccn
CG31806	0.000176383	-0.434005311	1	1	1	CG31806
plum	0.000176816	-0.097294253	1	1	1	plum
fl(2)d	0.000178897	0.236918781	1	1	1	fl(2)d
lncRNA:CR45237	0.000181314	-0.329163823	1	1	1	lncRNA:CR45237
Hsc70Cb	0.000181965	0.258555373	1	1	1	Hsc70Cb
pes	0.000182297	-0.338039469	1	0.833	1	pes
RpS15	0.000183916	-0.361689883	1	1	1	RpS15
CG8468	0.000184213	-0.257667867	0.5	0.708	1	CG8468
CG42699	0.000186856	-0.17332459	1	1	1	CG42699
CG32829	0.000189627	-0.354009995	1	1	1	CG32829
CG32121	0.000190173	-0.211972233	0.583	0.542	1	CG32121
CG33199	0.00019075	0.460792657	1	1	1	CG33199
Fum1	0.000192173	0.290609815	1	1	1	Fum1
LanA	0.00019267	-0.3407196	0.542	0.583	1	LanA
lncRNA:CR45531	0.000193786	-0.245166598	0.667	0.625	1	lncRNA:CR45531
mwh	0.000194337	-0.253397427	0.625	0.625	1	mwh
CG17698	0.000195822	0.237906445	1	1	1	CG17698
dally	0.000196391	-0.108274608	1	1	1	dally
uzip	0.000196645	-0.133805793	1	1	1	uzip
CG32066	0.000198545	0.235019801	1	1	1	CG32066
Nop17l	0.000199118	-0.205525883	1	1	1	Nop17l
RpL41	0.000200592	-0.340053883	1	1	1	RpL41
RhoGAP71E	0.000201503	0.179979927	1	1	1	RhoGAP71E
CG1607	0.00020206	0.22444537	1	1	1	CG1607
1360{}2400	0.00020271	0.374631753	1	0.417	1	1360{}2400
CG13928	0.000205441	0.200402808	1	1	1	CG13928
f	0.000205466	-0.247874745	0.708	0.625	1	f
Vps24	0.000205775	0.353321315	1	1	1	Vps24
RpL10	0.000206728	-0.276912884	1	1	1	RpL10
Nlg4	0.000208886	0.177614246	1	1	1	Nlg4
RasGAP1	0.00021011	0.204907081	1	1	1	RasGAP1
CG43329	0.000213321	-0.383810739	1	1	1	CG43329
CG4004	0.000213521	0.416753574	1	1	1	CG4004
emc	0.000213925	0.25186466	1	1	1	emc
metro	0.000214185	0.282981159	1	1	1	metro
RpL34b	0.000216411	-0.369366696	1	1	1	RpL34b
CG9743	0.000218437	-0.288920329	0.875	0.75	1	CG9743
lncRNA:bxd	0.000221752	-0.168628938	0.25	0.375	1	lncRNA:bxd
CG5262	0.000224241	0.443652219	1	0.917	1	CG5262
CG42514	0.000224537	0.340855566	1	1	1	CG42514
sstn	0.000224699	0.343248655	1	1	1	sstn
Vinc	0.000226574	-0.35144017	1	0.958	1	Vinc
Irk2	0.0002267	-0.365404991	0.958	0.917	1	Irk2
CG8010	0.000228463	0.447106913	1	0.875	1	CG8010
CG15040	0.000228708	-0.377557239	0.875	0.792	1	CG15040
CG17168	0.000232998	-0.267845352	1	1	1	CG17168
lolal	0.000236595	0.236552953	1	1	1	lolal
Bap170	0.000238205	-0.257322212	1	1	1	Bap170
nSyb	0.000238451	0.199907046	1	1	1	nSyb
Tpr2	0.000241219	0.251795889	1	1	1	Tpr2
CG4660	0.000242343	-0.326230786	1	1	1	CG4660
Sobp	0.000245811	-0.383169583	1	1	1	Sobp
ssp7	0.000247338	-0.154052631	0.167	0.375	1	ssp7
Paip2	0.000247676	0.262556109	1	1	1	Paip2
CG6067	0.000247746	-0.172463193	0.208	0.417	1	CG6067
sws	0.000250684	-0.135025612	1	1	1	sws
tea	0.00025708	0.341856324	1	1	1	tea
CHES-1-like	0.000258703	-0.125364595	1	1	1	CHES-1-like
miple1	0.000261704	0.22506868	1	1	1	miple1
dpr20	0.000262167	0.303140847	1	1	1	dpr20
CG14439	0.000262229	-0.229418358	0.417	0.542	1	CG14439
CG31445	0.000262789	-0.189411282	0.25	0.292	1	CG31445
Sin3A	0.000263483	-0.078063476	1	1	1	Sin3A
CG31300	0.000267622	-0.177741416	0.25	0.458	1	CG31300
Usp10	0.000269793	0.231064287	1	1	1	Usp10
Rbp6	0.000276246	-0.041286891	1	1	1	Rbp6
CG8042	0.000277938	-0.312997019	1	1	1	CG8042
Rt1b{}648	0.000279323	-0.266656716	0.667	0.542	1	Rt1b{}648
RpS27A	0.000279537	-0.306473973	1	1	1	RpS27A
akirin	0.00028143	0.283462399	1	1	1	akirin
CG9346	0.00028164	-0.241046948	1	1	1	CG9346
Prp16	0.000283567	-0.13745203	1	1	1	Prp16
RpS25	0.000283932	-0.325503107	1	1	1	RpS25
Khc	0.000283934	-0.236194953	1	1	1	Khc
CG1529	0.000284029	0.445973188	1	0.833	1	CG1529
KdelR	0.000286158	0.408320294	1	1	1	KdelR
hzg	0.000290754	0.222823865	1	1	1	hzg
CngA	0.000290881	-0.357443123	1	1	1	CngA
mdg3{}1060	0.000290885	0.353999486	1	0.542	1	mdg3{}1060
Ak3	0.000291183	0.380485831	1	1	1	Ak3
lncRNA:cherub	0.000291652	0.308414436	1	1	1	lncRNA:cherub
gukh	0.000292674	-0.18538883	1	1	1	gukh
Alh	0.000292696	-0.190576322	1	1	1	Alh
Ssrp	0.00029458	-0.297099804	1	1	1	Ssrp
CG6330	0.00029892	0.295919515	1	1	1	CG6330
ND-MLRQ	0.000299501	0.26906895	1	1	1	ND-MLRQ
klu	0.000303934	-0.375116363	1	1	1	klu
CG15747	0.000305174	-0.276219013	1	1	1	CG15747
micropia{}1338	0.000309967	0.416113559	1	0.583	1	micropia{}1338
Trh	0.000310507	-0.438370421	1	1	1	Trh
Ucp4A	0.000312523	-0.219551141	1	1	1	Ucp4A
Ns4	0.000313528	-0.350874032	1	1	1	Ns4
Ref2	0.000315186	-0.208001135	0.583	0.583	1	Ref2
Ald1	0.000322333	0.242681075	1	1	1	Ald1
Gyf	0.000324699	0.170436883	1	1	1	Gyf
superdeath	0.000324727	-0.344673468	0.958	0.958	1	superdeath
l(2)dtl	0.000332179	-0.287555697	1	1	1	l(2)dtl
TRAM	0.00034304	-0.209201471	1	1	1	TRAM
Rop	0.000345525	0.417628301	1	1	1	Rop
Naa30A	0.000345657	-0.240363042	1	1	1	Naa30A
CG4230	0.00034687	0.394595815	1	1	1	CG4230
klg	0.0003497	0.181806401	1	1	1	klg
RpL7	0.000355005	-0.293887148	1	1	1	RpL7
ort	0.000356937	-0.53619545	0.875	0.917	1	ort
eRF3	0.000363007	0.300070516	1	1	1	eRF3
daw	0.000363445	-0.235442839	0.833	0.625	1	daw
CG2991	0.000374126	0.248698297	1	1	1	CG2991
Arp2	0.000375704	-0.199872792	1	1	1	Arp2
sle	0.000375746	0.394503845	1	1	1	sle
CG13743	0.000379268	-0.115934545	1	1	1	CG13743
HeT-A{}6270	0.000379742	0.367943119	1	0.667	1	HeT-A{}6270
dsx-c73A	0.000382229	-0.304503097	1	0.875	1	dsx-c73A
brk	0.000382864	-0.256870476	1	1	1	brk
Cad99C	0.000383482	-0.167524197	0.167	0.375	1	Cad99C
PNUTS	0.000383499	-0.118843735	1	1	1	PNUTS
CG17048	0.000385959	-0.381954904	1	1	1	CG17048
Edc3	0.000386774	0.267589713	1	1	1	Edc3
galectin	0.000387299	0.283728248	1	1	1	galectin
Rchy1	0.0003876	-0.381336035	1	0.958	1	Rchy1
mei-P26	0.000388192	-0.071375488	1	1	1	mei-P26
Nxf3	0.000389849	0.324775541	1	1	1	Nxf3
comm	0.000390981	0.277832871	1	1	1	comm
crn	0.000392287	-0.332108694	1	1	1	crn
CG8677	0.000394457	-0.133731855	1	1	1	CG8677
CG15767	0.000397391	-0.254147436	0.667	0.667	1	CG15767
CG41520	0.000397982	-0.201249237	1	1	1	CG41520
su(r)	0.000398049	-0.299824037	0.875	0.833	1	su(r)
CG3961	0.000402694	0.297793021	1	1	1	CG3961
CG16825	0.00040312	-0.354638054	1	1	1	CG16825
bel	0.000405526	0.233794494	1	1	1	bel
CG13272	0.00041153	-0.178017807	0.125	0.333	1	CG13272
babos	0.000414242	-0.312541201	0.958	0.792	1	babos
Cyp4s3	0.000415102	-0.219334965	0.458	0.542	1	Cyp4s3
lncRNA:CR44565	0.00041673	-0.248658061	0.583	0.583	1	lncRNA:CR44565
fus	0.000417122	-0.318494468	0.917	0.708	1	fus
eEF1alpha2	0.000419878	0.214118231	1	1	1	eEF1alpha2
egh	0.000421933	-0.10342946	1	1	1	egh
dbr	0.000423357	-0.139325853	1	1	1	dbr
CG15628	0.000424694	0.190042513	1	1	1	CG15628
Aplip1	0.000428473	-0.174613678	1	1	1	Aplip1
CG9132	0.000429305	0.296487916	1	1	1	CG9132
mirr	0.000430105	0.444030728	1	1	1	mirr
CG33639	0.000430269	-0.178153776	1	1	1	CG33639
CR14798	0.000436627	0.306924933	0.958	0.333	1	CR14798
RpL31	0.000438948	-0.316310365	1	1	1	RpL31
RpL39	0.00044811	-0.32284432	1	0.958	1	RpL39
CG5758	0.000448908	-0.132105773	1	1	1	CG5758
rl	0.0004514	0.163155178	1	1	1	rl
CG34417	0.000453206	-0.341082157	1	1	1	CG34417
hpRNA:CR46342	0.000455542	0.42901908	1	0.792	1	hpRNA:CR46342
RpL18A	0.000457005	-0.346640651	1	1	1	RpL18A
RpLP2	0.000459144	-0.364908516	1	0.917	1	RpLP2
alt	0.000460037	0.199190116	1	1	1	alt
ZAM{}5215	0.000461888	0.279718452	0.917	0.25	1	ZAM{}5215
Rt1b{}3597	0.000463546	-0.343862847	1	1	1	Rt1b{}3597
trpl	0.000463939	-0.260972971	0.667	0.625	1	trpl
dcma	0.000464243	0.265057994	1	1	1	dcma
CG14416	0.000467893	-0.213362318	0.458	0.583	1	CG14416
E(Pc)	0.000468707	-0.062070558	1	1	1	E(Pc)
Swim	0.000469067	-0.214176341	0.708	0.583	1	Swim
sprt	0.000471405	-0.268757098	1	1	1	sprt
ck	0.000475174	-0.33000997	1	0.917	1	ck
nAChRalpha2	0.000475241	-0.157082583	1	1	1	nAChRalpha2
Topors	0.00047967	-0.23874412	1	1	1	Topors
laza	0.000480076	-0.305502467	1	1	1	laza
MICU3	0.000490032	0.289488181	1	1	1	MICU3
ric8a	0.000490794	-0.289551982	1	1	1	ric8a
Dhc36C	0.000494162	-0.51821879	1	0.917	1	Dhc36C
CG43675	0.000496989	0.295254643	1	1	1	CG43675
Cyp28d1	0.000502152	-0.351427133	1	0.958	1	Cyp28d1
Arf6	0.000505178	0.312117765	1	1	1	Arf6
cutlet	0.000506265	-0.288123891	0.917	0.792	1	cutlet
CG18508	0.000509594	-0.320679339	1	0.917	1	CG18508
CG4666	0.000518804	-0.217550675	0.333	0.583	1	CG4666
PPO2	0.000519871	-0.328523589	1	1	1	PPO2
Kdm3	0.000521871	-0.342401915	1	1	1	Kdm3
Rgk1	0.000526087	-0.161112152	1	1	1	Rgk1
Vps26	0.000530062	-0.195589158	1	1	1	Vps26
lncRNA:CR45382	0.000531582	-0.305824499	1	1	1	lncRNA:CR45382
Su(dx)	0.000534069	-0.165520383	1	1	1	Su(dx)
NaCP60E	0.000534551	-0.041120117	1	1	1	NaCP60E
CG4080	0.000535338	0.255423751	1	1	1	CG4080
CG42764	0.000537118	-0.168878494	0.375	0.375	1	CG42764
INE-1{}4837	0.000541955	0.37207491	1	0.417	1	INE-1{}4837
CG12539	0.000545433	-0.19946164	0.458	0.5	1	CG12539
Kdm4B	0.000549199	-0.123187782	1	1	1	Kdm4B
CG14418	0.000551163	-0.291593546	0.292	0.583	1	CG14418
Cka	0.00055216	0.184336123	1	1	1	Cka
Top1	0.000558876	-0.147132773	1	1	1	Top1
par-6	0.000558881	0.298005501	1	1	1	par-6
MRP	0.000559073	0.242826621	1	1	1	MRP
RpS12	0.000560016	-0.337952268	1	1	1	RpS12
Ttd14	0.000560822	0.222235501	1	1	1	Ttd14
CG34450	0.000562643	-0.325152124	1	0.792	1	CG34450
Pi4KIIalpha	0.000563221	0.320315254	1	1	1	Pi4KIIalpha
RpS14a	0.000566566	-0.317990255	1	1	1	RpS14a
Cyp6w1	0.000579379	-0.267790358	0.792	0.708	1	Cyp6w1
Rga	0.00059127	-0.150266615	1	1	1	Rga
lncRNA:iab8	0.0005942	-0.168760458	0.5	0.542	1	lncRNA:iab8
htl	0.000597637	-0.314426227	0.958	0.917	1	htl
CG13133	0.000599153	-0.31011405	1	0.875	1	CG13133
Cyt-b5-r	0.000599482	-0.269196068	0.917	0.625	1	Cyt-b5-r
Antp	0.000600777	-0.427010933	1	0.917	1	Antp
alpha-Est8	0.000602238	-0.31242932	1	0.917	1	alpha-Est8
fit	0.000609071	-0.16257093	0.125	0.292	1	fit
Ubc2	0.000612684	0.342107678	1	1	1	Ubc2
R1A1{}1124	0.000614878	-0.602429868	0.958	1	1	R1A1{}1124
Cad74A	0.000621137	-0.206332741	0.5	0.5	1	Cad74A
Vha100-2	0.000622689	-0.229902344	0.75	0.542	1	Vha100-2
CG1724	0.000622913	-0.220644886	0.417	0.417	1	CG1724
flip	0.000623091	0.399691273	1	1	1	flip
Adck1	0.000623565	-0.316110479	1	0.958	1	Adck1
CG15611	0.000625383	-0.301104663	1	0.833	1	CG15611
side-VII	0.000625577	0.246279496	1	1	1	side-VII
Scp1	0.000627795	0.265444818	1	1	1	Scp1
swm	0.000629585	-0.143397941	1	1	1	swm
copia{}466	0.000630275	0.456447431	1	0.875	1	copia{}466
CG18622	0.000630566	-0.224843571	0.583	0.625	1	CG18622
Lgr4	0.00063268	-0.368727594	1	1	1	Lgr4
CG7768	0.000636949	-0.30274364	0.958	0.917	1	CG7768
Ost48	0.000637433	0.346307329	1	0.583	1	Ost48
CG12795	0.00063853	-0.33358626	1	0.958	1	CG12795
Nrt	0.000643424	0.261301758	1	1	1	Nrt
NKCC	0.000644638	-0.314985798	1	1	1	NKCC
CG13796	0.000646827	-0.32150959	1	0.792	1	CG13796
CG34331	0.000648962	-0.15145498	0.125	0.333	1	CG34331
Tep3	0.000649836	-0.153425533	0.167	0.333	1	Tep3
CG32816	0.00065029	0.296823639	1	1	1	CG32816
Cyp28a5	0.000653579	-0.311283715	0.792	0.667	1	Cyp28a5
Liprin-gamma	0.000668012	-0.060978677	1	1	1	Liprin-gamma
rho	0.000675337	0.31750513	1	1	1	rho
fliI	0.000675767	-0.267174514	1	1	1	fliI
MRG15	0.000678082	-0.303957757	1	1	1	MRG15
Opa1	0.000678349	-0.164995437	1	1	1	Opa1
Sox15	0.000679415	-0.174194725	0.208	0.333	1	Sox15
CG13760	0.000683847	-0.286020928	1	1	1	CG13760
CG43333	0.000685236	-0.169395192	0.292	0.375	1	CG43333
kn	0.000691764	0.388134606	1	1	1	kn
UQCR-14	0.000697872	-0.320134395	1	0.958	1	UQCR-14
CG16972	0.000698991	-0.231333129	1	1	1	CG16972
CG13784	0.000700016	0.191370148	1	1	1	CG13784
CG15293	0.000702242	-0.215809039	0.458	0.458	1	CG15293
CG7381	0.00070253	-0.220811186	1	1	1	CG7381
RpL35A	0.000704334	-0.326448246	1	1	1	RpL35A
CG5346	0.000720692	-0.198930943	0.333	0.375	1	CG5346
CG34325	0.000725473	-0.275046486	0.958	0.917	1	CG34325
Mdh2	0.000725676	0.339883478	1	1	1	Mdh2
Rap1	0.00073271	0.25165603	1	1	1	Rap1
CG12231	0.000737629	-0.288304277	0.917	0.833	1	CG12231
Axn	0.000738473	-0.122599977	1	1	1	Axn
Galphai	0.000740365	-0.292636668	1	0.875	1	Galphai
Tab2	0.000747671	-0.308122821	1	1	1	Tab2
ATPsynC	0.000748976	0.256282967	1	1	1	ATPsynC
CG31381	0.0007561	-0.280739717	1	0.833	1	CG31381
Csas	0.000769436	-0.244841323	0.958	0.75	1	Csas
Gnpnat	0.000771179	0.398789003	1	0.875	1	Gnpnat
run	0.000772922	-0.326306104	1	1	1	run
CG14961	0.000780805	-0.297449339	1	1	1	CG14961
CtsB	0.000780922	0.406379845	1	0.958	1	CtsB
smo	0.000782855	0.311750682	1	1	1	smo
CG32708	0.00078457	-0.299782015	1	0.833	1	CG32708
CG13920	0.000790702	0.373925019	1	1	1	CG13920
CG9849	0.000794815	0.418003237	1	0.958	1	CG9849
CG9328	0.00079866	0.223276039	1	1	1	CG9328
CG46244	0.000799466	0.354864752	1	1	1	CG46244
corn	0.000802182	0.212543117	1	1	1	corn
CG8620	0.000804421	0.273720167	1	0.25	1	CG8620
dsd	0.000808142	-0.138677246	1	1	1	dsd
Cyp28c1	0.000813815	-0.158437303	0.167	0.333	1	Cyp28c1
CG10492	0.000818929	-0.330893304	1	1	1	CG10492
5-HT2B	0.000819231	-0.14220116	1	1	1	5-HT2B
CG12206	0.000820301	-0.201562569	0.667	0.708	1	CG12206
gypsy12{}5117	0.000822422	0.403208045	1	0.958	1	gypsy12{}5117
Tc3{}5453	0.000830581	0.38719102	1	0.833	1	Tc3{}5453
Atg4a	0.000832982	-0.285842852	1	1	1	Atg4a
Snap25	0.00083663	0.134621106	1	1	1	Snap25
CG4733	0.000846133	-0.22858927	0.708	0.667	1	CG4733
Cr1a{}1177	0.000847543	0.416759311	1	0.958	1	Cr1a{}1177
FoxP	0.000849349	0.231892248	1	1	1	FoxP
Boot	0.000851693	-0.316028885	1	0.958	1	Boot
CG7084	0.000855401	-0.272503526	1	1	1	CG7084
Syx1A	0.000856264	0.185774498	1	1	1	Syx1A
CG12567	0.000861342	0.220957245	1	1	1	CG12567
Rt1a{}6576	0.000873402	-0.361860481	0.917	0.875	1	Rt1a{}6576
transib4{}1579	0.000874772	-0.270592302	0.958	0.875	1	transib4{}1579
CG5674	0.000877363	-0.144310387	1	1	1	CG5674
rdgA	0.000878981	-0.093857544	1	1	1	rdgA
AnxB9	0.000879241	-0.325619188	1	0.917	1	AnxB9
ClC-b	0.000879509	0.393383613	1	1	1	ClC-b
RSG7	0.000889926	0.198524953	1	1	1	RSG7
Calx	0.000892359	0.178823132	1	1	1	Calx
Prat2	0.000897893	-0.246675755	0.792	0.667	1	Prat2
Obp99c	0.000900328	-0.198122458	0.542	0.542	1	Obp99c
CG1835	0.000902378	-0.154882473	0.125	0.292	1	CG1835
CG33127	0.000906952	-0.308464568	0.958	0.708	1	CG33127
eIF5B	0.000907008	-0.127855777	1	1	1	eIF5B
cin	0.000907875	-0.237424429	1	1	1	cin
CG42534	0.000908098	-0.290690666	1	0.875	1	CG42534
Dp1	0.000908561	-0.164279102	1	1	1	Dp1
R1A1{}6565	0.000913269	-0.142055611	0.208	0.333	1	R1A1{}6565
Vha68-1	0.000914376	0.256801639	1	1	1	Vha68-1
Klp98A	0.00091803	0.235994288	1	1	1	Klp98A
ewg	0.000922437	-0.090562951	1	1	1	ewg
Sulf1	0.000930662	-0.228705838	1	1	1	Sulf1
Stlk	0.000943419	0.221534066	1	1	1	Stlk
dysf	0.000949081	-0.142725806	0.167	0.375	1	dysf
CG4259	0.000951918	-0.129464069	0.125	0.375	1	CG4259
CG43066	0.000951923	0.15671372	1	1	1	CG43066
CG42700	0.000958586	0.221432519	1	1	1	CG42700
Tango1	0.000983093	-0.221119187	1	1	1	Tango1
Eip75B	0.000984756	0.154764332	1	1	1	Eip75B
14-3-3epsilon	0.000990752	0.182427362	1	1	1	14-3-3epsilon
Ac13E	0.000991136	-0.117961609	1	1	1	Ac13E
CG9399	0.001001189	0.372964517	1	1	1	CG9399
WDY	0.001001691	0.441950354	1	0.75	1	WDY
CG14535	0.001004852	0.209158423	1	1	1	CG14535
beat-Vb	0.001009395	0.253048946	1	1	1	beat-Vb
asRNA:CR43981	0.001015512	-0.133565116	0.208	0.333	1	asRNA:CR43981
Pdk1	0.001026576	0.205352128	1	1	1	Pdk1
Pez	0.001027265	-0.299479215	1	0.75	1	Pez
Tsc1	0.001030717	-0.222243195	1	1	1	Tsc1
hfp	0.001030983	0.173130625	1	1	1	hfp
h	0.001033773	-0.291044231	1	0.833	1	h
lncRNA:CR45430	0.00103677	-0.369050898	1	1	1	lncRNA:CR45430
dsf	0.001041164	0.427680665	1	0.708	1	dsf
CG18598	0.001045802	-0.213678258	0.792	0.583	1	CG18598
Sodh-1	0.001046251	-0.153648778	0.333	0.333	1	Sodh-1
mof	0.00105307	-0.352610592	1	1	1	mof
BTBD9	0.001055284	-0.263887462	1	1	1	BTBD9
krz	0.001061845	0.273606125	1	1	1	krz
GluRIA	0.001062851	0.228014399	1	1	1	GluRIA
Corp	0.001074837	-0.20282172	0.625	0.458	1	Corp
INE-1{}5930	0.001078277	0.435454813	1	0.958	1	INE-1{}5930
CR41320	0.001080892	0.375107361	1	1	1	CR41320
CG2111	0.001082523	-0.325370783	1	1	1	CG2111
CG15890	0.001086436	-0.253967548	0.958	0.833	1	CG15890
RNaseMRP:RNA	0.001086735	-0.237894795	0.75	0.708	1	RNaseMRP:RNA
fray	0.001092595	0.210039625	1	1	1	fray
CG4678	0.00109276	-0.099901227	1	1	1	CG4678
CG7115	0.001097252	0.284825114	1	1	1	CG7115
CG4629	0.001103124	-0.100320548	1	1	1	CG4629
Datp	0.001105035	0.348553953	1	0.833	1	Datp
CG5254	0.001105112	-0.316762492	1	1	1	CG5254
trp	0.001111986	-0.235751633	0.708	0.542	1	trp
Ets96B	0.001139053	-0.46638825	1	1	1	Ets96B
nudE	0.001140498	0.254766014	1	1	1	nudE
CG11586	0.001152853	-0.308756311	1	0.958	1	CG11586
CG3556	0.001157177	0.18935104	1	1	1	CG3556
RpL12	0.001159194	-0.302047888	1	1	1	RpL12
fok	0.001159698	-0.155893157	1	1	1	fok
mAChR-B	0.001161125	-0.139239791	1	1	1	mAChR-B
CG17684	0.001163144	0.13208662	1	1	1	CG17684
mbf1	0.001163257	0.373515374	1	1	1	mbf1
CG14853	0.001163423	0.217584606	1	1	1	CG14853
insc	0.001164513	-0.226412532	0.583	0.542	1	insc
eater	0.001165162	-0.164338018	0.083	0.292	1	eater
Tif-IA	0.001168949	0.32179249	1	1	1	Tif-IA
CG5835	0.001172698	-0.219444328	0.75	0.667	1	CG5835
INE-1{}4115	0.001172926	0.359739914	1	0.5	1	INE-1{}4115
CG15296	0.001174714	-0.161737435	0.375	0.375	1	CG15296
lncRNA:CR43314	0.001176561	-0.218251104	0.375	0.458	1	lncRNA:CR43314
CG43736	0.00118048	0.181952514	1	1	1	CG43736
spir	0.001184906	-0.071180292	1	1	1	spir
CG13185	0.001186419	-0.188101524	1	1	1	CG13185
Pde11	0.00118821	-0.122667583	1	1	1	Pde11
Ndfip	0.001190539	0.259289332	1	1	1	Ndfip
b6	0.001191409	-0.193920973	0.625	0.542	1	b6
Acox57D-p	0.001200446	-0.171706219	0.375	0.458	1	Acox57D-p
Set1	0.001203997	0.213363984	1	1	1	Set1
ninaB	0.001210011	-0.273157982	0.958	0.833	1	ninaB
CG32683	0.001210887	-0.104289915	1	1	1	CG32683
Zasp66	0.001215093	-0.138273295	0.25	0.333	1	Zasp66
3S18{}177	0.001223726	-0.140917843	0.167	0.333	1	3S18{}177
Hipk	0.001226496	-0.068082687	1	1	1	Hipk
Hip14	0.001230176	0.356559813	1	1	1	Hip14
Hil	0.001244203	-0.222021001	0.833	0.667	1	Hil
G5A{}3659	0.001248034	-0.319567999	1	0.917	1	G5A{}3659
CG42395	0.00124897	0.428529873	1	0.458	1	CG42395
Tob	0.00125154	0.178161624	1	1	1	Tob
INE-1{}3381	0.001251941	0.358697236	1	0.458	1	INE-1{}3381
l(1)G0004	0.001252055	-0.33527443	0.958	0.917	1	l(1)G0004
Dyb	0.001255406	0.172245451	1	1	1	Dyb
pll	0.001256994	-0.320893328	1	0.958	1	pll
mRpL53	0.001271279	0.360794952	1	0.833	1	mRpL53
lncRNA:CR46254	0.001275525	-0.266640731	1	1	1	lncRNA:CR46254
CG33958	0.001286098	-0.376974083	1	1	1	CG33958
ara	0.001288711	0.508942974	1	1	1	ara
sktl	0.001292971	-0.269585214	0.958	0.792	1	sktl
M6	0.00129635	0.279709779	1	1	1	M6
CG2993	0.001298995	0.232744266	1	1	1	CG2993
eIF4EHP	0.001300189	0.171051195	1	1	1	eIF4EHP
CG42524	0.001308359	-0.090418526	1	1	1	CG42524
tmod	0.001309333	0.188651004	1	1	1	tmod
NaPi-III	0.001311342	0.209084318	1	1	1	NaPi-III
Slmap	0.001311845	0.259619982	1	1	1	Slmap
rin	0.001312435	-0.089753154	1	1	1	rin
Cyp6a23	0.001312965	-0.152570257	0.125	0.292	1	Cyp6a23
COX7AL2	0.001317318	-0.139253464	0.167	0.333	1	COX7AL2
ZnT63C	0.001319975	0.267207996	1	1	1	ZnT63C
Spt5	0.001320001	-0.169438967	1	1	1	Spt5
CG9395	0.001324481	0.230334631	1	1	1	CG9395
hlk	0.00132849	-0.270847482	0.875	0.75	1	hlk
olf413	0.001334829	-0.043391455	1	1	1	olf413
CG12470	0.001336238	-0.212671294	0.542	0.542	1	CG12470
Dp	0.001336663	-0.172953037	1	1	1	Dp
297{}4620	0.001341051	0.274175908	0.958	0.292	1	297{}4620
RASSF8	0.001352535	0.249949478	1	1	1	RASSF8
CG8245	0.001363852	0.36515595	1	1	1	CG8245
lncRNA:CR43459	0.001368475	-0.116975016	1	1	1	lncRNA:CR43459
CG32694	0.001386336	-0.208733083	0.542	0.5	1	CG32694
by	0.001389823	-0.221574266	0.833	0.75	1	by
Mvd	0.001392	0.360507105	1	0.875	1	Mvd
CG13606	0.001398192	-0.19729481	0.25	0.458	1	CG13606
SdhA	0.001399929	-0.165584671	1	1	1	SdhA
RpL6	0.001399955	-0.362320869	1	1	1	RpL6
Trxr-2	0.001404404	-0.186108921	0.625	0.583	1	Trxr-2
DCX-EMAP	0.001407634	0.443593062	1	0.833	1	DCX-EMAP
CG3744	0.001408503	-0.142936003	1	1	1	CG3744
CG43051	0.001409733	-0.148881841	0.292	0.375	1	CG43051
CG8861	0.001431364	0.225341068	1	1	1	CG8861
Bacc	0.001437671	0.193706851	1	1	1	Bacc
l(3)02640	0.001444969	0.334958176	1	1	1	l(3)02640
Rpn2	0.001450548	-0.224147695	1	1	1	Rpn2
boil	0.00145586	-0.292997472	1	1	1	boil
CG33645	0.001456455	-0.150765703	0.5	0.458	1	CG33645
comm2	0.001462576	-0.153143196	0.333	0.333	1	comm2
CG14414	0.001462807	-0.269389284	1	1	1	CG14414
gt	0.001467808	-0.313820395	1	1	1	gt
CG17490	0.00147502	0.369771727	1	1	1	CG17490
Gld2	0.001478547	0.302884327	1	1	1	Gld2
gypsy12{}3720	0.001487807	-0.301720378	1	1	1	gypsy12{}3720
CG8036	0.001505551	-0.2667351	1	1	1	CG8036
Axud1	0.001505721	0.274052269	1	1	1	Axud1
ND-51	0.001513657	0.36498317	1	1	1	ND-51
CG2217	0.001518272	-0.120769579	1	1	1	CG2217
pst	0.001522204	-0.266095768	0.917	0.75	1	pst
RR50204	0.001529961	0.248334758	0.875	0.042	1	RR50204
m	0.001533122	-0.143789891	0.208	0.292	1	m
RpL27A	0.001533937	-0.346342106	1	1	1	RpL27A
Tsp	0.001544622	-0.163209399	0.292	0.25	1	Tsp
chic	0.001546918	0.219265778	1	1	1	chic
lncRNA:CR42721	0.001548029	0.428841918	1	0.917	1	lncRNA:CR42721
CG33096	0.001556103	0.247837788	1	0.125	1	CG33096
Optix	0.001569807	-0.127620998	1	1	1	Optix
CG16798	0.001574857	-0.325121641	1	1	1	CG16798
Hn	0.001578838	-0.227724838	0.875	0.708	1	Hn
CG10621	0.00158713	-0.175511221	0.417	0.417	1	CG10621
CG10462	0.001590987	-0.208974221	0.708	0.708	1	CG10462
CG3588	0.001592468	-0.200857342	0.458	0.417	1	CG3588
Stip1	0.001600436	0.382325862	1	1	1	Stip1
GramD1B	0.001607829	0.197184088	1	1	1	GramD1B
Karl	0.001621315	-0.156324663	0.375	0.417	1	Karl
CR43361	0.001623383	0.416316747	1	0.958	1	CR43361
Doa	0.001624765	-0.090172913	1	1	1	Doa
CG13404	0.001627168	-0.438243367	1	1	1	CG13404
Cyp6a20	0.001642143	-0.1686729	0.458	0.417	1	Cyp6a20
CG17104	0.00164451	-0.146005818	0.25	0.292	1	CG17104
CG1545	0.001661973	-0.252010977	0.833	0.667	1	CG1545
sv	0.001664334	0.388221852	1	1	1	sv
CadN	0.00166558	0.151838668	1	1	1	CadN
tun	0.00167264	-0.134629651	1	1	1	tun
gypsy2{}6527	0.001674544	-0.56008538	1	1	1	gypsy2{}6527
CG40006	0.001687367	-0.41796071	1	1	1	CG40006
CG2256	0.001688757	-0.258044452	0.833	0.792	1	CG2256
beat-IIa	0.00169273	-0.086708456	1	1	1	beat-IIa
l(1)G0469	0.00170417	0.296746861	1	1	1	l(1)G0469
Ser	0.001719307	-0.159510067	0.417	0.458	1	Ser
CG13995	0.00172835	0.267892722	1	1	1	CG13995
CG11807	0.001732012	0.377530183	1	1	1	CG11807
Phyhd1	0.001734165	-0.259207384	0.875	0.792	1	Phyhd1
dre4	0.001744528	-0.215467105	1	1	1	dre4
Rab2	0.001746978	0.248655516	1	1	1	Rab2
CG31549	0.001750898	-0.21385649	0.792	0.625	1	CG31549
CG4593	0.001751538	-0.267828835	1	0.917	1	CG4593
CG2875	0.001754133	0.428912725	1	0.875	1	CG2875
Wwox	0.001757711	0.334618	1	1	1	Wwox
Sod1	0.001761912	0.370299241	1	0.917	1	Sod1
g	0.001761954	-0.110959674	1	1	1	g
TfIIFalpha	0.001762457	-0.263224227	1	1	1	TfIIFalpha
CG6847	0.001763335	-0.305182503	0.833	0.792	1	CG6847
CG14322	0.001763473	0.234770581	1	1	1	CG14322
Pten	0.001778827	0.254198552	1	1	1	Pten
Pink1	0.001779705	-0.206979393	1	1	1	Pink1
eIF3g1	0.001780261	-0.275533623	1	1	1	eIF3g1
PK2-R1	0.001793557	0.392243945	1	1	1	PK2-R1
Pex2	0.001807634	-0.307592664	1	1	1	Pex2
Pgant9	0.001811053	0.178910263	1	1	1	Pgant9
Spn77Ba	0.001816275	-0.180414072	0.5	0.5	1	Spn77Ba
eff	0.001816499	0.190873762	1	1	1	eff
lncRNA:CR46481	0.001820157	-0.120375521	1	1	1	lncRNA:CR46481
CkIIbeta	0.001823981	-0.102273183	1	1	1	CkIIbeta
fkh	0.001826946	0.374597535	1	1	1	fkh
Mrp4	0.001836558	-0.225100397	0.75	0.625	1	Mrp4
Rgk3	0.001846902	0.197197148	1	1	1	Rgk3
SpdS	0.001847434	0.345923734	1	0.917	1	SpdS
Or63a	0.001847543	0.352575292	1	1	1	Or63a
1731{}3268	0.00184878	-0.359714519	0.75	0.667	1	1731{}3268
CG31140	0.001853737	0.145598782	1	1	1	CG31140
CG31342	0.001855198	-0.200482966	1	1	1	CG31342
CG34159	0.001880004	0.339212013	1	1	1	CG34159
Ptpmeg2	0.001881753	-0.068967553	1	1	1	Ptpmeg2
CG32091	0.001885939	-0.247611805	0.875	0.792	1	CG32091
Evi5	0.001886624	0.184864238	1	1	1	Evi5
CDase	0.001896939	-0.296099649	1	0.917	1	CDase
Hr38	0.001911518	0.244366946	1	1	1	Hr38
Tim17b	0.00191171	0.211964208	1	1	1	Tim17b
CG1979	0.001923575	-0.140012542	0.333	0.292	1	CG1979
nvy	0.001925159	-0.14047028	1	1	1	nvy
CG17162	0.001929459	0.200139687	1	1	1	CG17162
Nep2	0.001932285	-0.299433263	1	1	1	Nep2
blp	0.001933395	0.364964633	1	0.875	1	blp
Grip163	0.001935162	0.331745294	1	1	1	Grip163
lncRNA:CR43887	0.001935437	0.308277979	0.75	0.25	1	lncRNA:CR43887
Vps4	0.001945338	-0.23882042	1	1	1	Vps4
UBL3	0.001950129	0.244389019	1	1	1	UBL3
CG10365	0.001953373	-0.255471762	1	1	1	CG10365
Sol1	0.001955461	0.364016135	1	1	1	Sol1
YME1L	0.00196262	-0.216981593	1	1	1	YME1L
Octbeta3R	0.001966127	0.16830768	1	1	1	Octbeta3R
CG15478	0.001976886	-0.293544516	1	1	1	CG15478
Gpat4	0.001983044	0.289798853	1	1	1	Gpat4
Thor	0.002008573	-0.238013607	0.625	0.583	1	Thor
CG11695	0.002019777	-0.270810472	1	0.917	1	CG11695
ZnT77C	0.002024307	-0.210180492	0.875	0.625	1	ZnT77C
Dsor1	0.002025945	-0.226786517	1	1	1	Dsor1
SKIP	0.00202618	-0.031361015	1	1	1	SKIP
JIL-1	0.002027645	0.182807489	1	1	1	JIL-1
Dad	0.002043075	0.208411001	1	1	1	Dad
Ac3	0.002047498	0.15369521	1	1	1	Ac3
lncRNA:CR44947	0.002049538	0.31926694	1	0.625	1	lncRNA:CR44947
tai	0.00205845	0.150677528	1	1	1	tai
CAH1	0.002065597	-0.332359547	1	1	1	CAH1
Rrp47	0.002066008	0.399166397	1	0.917	1	Rrp47
Frl	0.002072897	0.183124516	1	1	1	Frl
MED20	0.002072944	-0.237012092	0.875	0.792	1	MED20
Lst	0.002086773	-0.1229961	0.25	0.375	1	Lst
lncRNA:CR45679	0.00208899	-0.144831322	0.333	0.333	1	lncRNA:CR45679
CG15186	0.002089493	-0.329171568	1	0.958	1	CG15186
Sos	0.002091493	-0.179478391	1	1	1	Sos
lncRNA:CR43166	0.002103338	0.236070148	0.875	0.208	1	lncRNA:CR43166
nrv1	0.002127808	-0.261191916	0.833	0.708	1	nrv1
Syx4	0.002135029	-0.249134528	0.958	0.792	1	Syx4
CG2182	0.002138277	-0.196480696	1	1	1	CG2182
eIF2Bbeta	0.002141596	-0.282842993	1	1	1	eIF2Bbeta
CG34132	0.002143409	0.352612394	1	0.5	1	CG34132
Cap-H2	0.002144965	0.267410503	1	1	1	Cap-H2
RpL37a	0.002156181	-0.286662806	1	1	1	RpL37a
zfh2	0.00216211	-0.093233665	1	1	1	zfh2
CG34200	0.002174414	0.286404037	1	0.375	1	CG34200
Pkn	0.002175967	-0.093700096	1	1	1	Pkn
CG12116	0.002186409	-0.209657038	0.625	0.458	1	CG12116
RpL23A	0.00218926	-0.265343007	1	1	1	RpL23A
1360{}6382	0.002201193	-0.169967148	0.458	0.458	1	1360{}6382
CG10631	0.002209231	-0.143974016	1	1	1	CG10631
CG5174	0.002234474	0.279440571	1	1	1	CG5174
mus312	0.002238832	0.298293182	1	1	1	mus312
Fdh	0.00224199	-0.266440639	0.917	0.75	1	Fdh
lncRNA:CR44344	0.002252002	-0.143557881	0.083	0.292	1	lncRNA:CR44344
CG6908	0.002284938	-0.14169394	0.25	0.333	1	CG6908
Cerk	0.002289728	0.237097976	1	1	1	Cerk
CG6938	0.002305188	-0.127535221	0.167	0.333	1	CG6938
Lsp2	0.002316325	0.28475367	1	0.375	1	Lsp2
lncRNA:CR43278	0.002317629	-0.147347641	0.042	0.292	1	lncRNA:CR43278
beat-Ia	0.002320934	0.192688719	1	1	1	beat-Ia
Vps50	0.00233418	0.324479958	1	1	1	Vps50
CG9213	0.002340883	-0.286924251	1	1	1	CG9213
Grik	0.002343211	-0.256186777	1	1	1	Grik
gypsy8{}5168	0.002350808	-0.264862257	1	0.75	1	gypsy8{}5168
br	0.00238165	-0.107305244	1	1	1	br
SiaT	0.002385081	0.3529503	1	1	1	SiaT
trbl	0.002421621	-0.173508114	0.583	0.583	1	trbl
Afti	0.002426665	0.23893188	1	1	1	Afti
ATP8B	0.002438733	-0.099506725	1	1	1	ATP8B
CG12091	0.002448445	-0.290012433	1	1	1	CG12091
CG42676	0.002469649	-0.235949624	1	1	1	CG42676
M7BP	0.00247269	-0.28806615	1	0.958	1	M7BP
CG12299	0.002474024	-0.242237596	1	1	1	CG12299
CG3492	0.002474538	-0.309525238	1	1	1	CG3492
Cad86C	0.002476591	-0.24607566	0.75	0.458	1	Cad86C
alpha-Man-Ib	0.002480967	0.344585035	1	1	1	alpha-Man-Ib
RpL23	0.002494784	-0.226602947	1	1	1	RpL23
eIF4G2	0.002515532	0.197901755	1	1	1	eIF4G2
Cad88C	0.002518107	-0.144509073	0.292	0.417	1	Cad88C
CG12054	0.002528725	0.188388372	1	1	1	CG12054
Dh44	0.002534523	-0.450973428	1	1	1	Dh44
roo{}1670	0.002536535	0.407473756	1	0.958	1	roo{}1670
CG6340	0.002602728	-0.098762742	1	1	1	CG6340
dock	0.002628448	0.224637882	1	1	1	dock
CG14823	0.002629347	-0.231942219	0.583	0.583	1	CG14823
pyd	0.002635554	-0.073896929	1	1	1	pyd
IntS2	0.002643705	-0.226909582	1	1	1	IntS2
CG32814	0.002652045	-0.260671246	1	0.833	1	CG32814
CG8223	0.002656561	-0.218872625	1	1	1	CG8223
NimB1	0.002658294	-0.211269273	0.167	0.292	1	NimB1
CG4393	0.002660246	0.228568795	1	1	1	CG4393
Pde9	0.002672748	-0.074274528	1	1	1	Pde9
l(3)psg2	0.002677793	-0.106511346	1	1	1	l(3)psg2
CG30046	0.002680838	-0.123086473	0.125	0.292	1	CG30046
Nop60B	0.002682496	-0.231496864	1	1	1	Nop60B
CG42237	0.002699434	-0.135101825	0.333	0.333	1	CG42237
TkR99D	0.002705069	-0.225235686	1	1	1	TkR99D
Lkr	0.002710064	0.329953932	1	1	1	Lkr
CG15111	0.002723088	0.283194265	1	1	1	CG15111
plx	0.00272703	-0.087170147	1	1	1	plx
aurora{}6505	0.002736292	-0.15866517	0.208	0.333	1	aurora{}6505
CG14785	0.002737166	0.320502759	1	0.458	1	CG14785
RpS10b	0.002745733	-0.291941741	1	1	1	RpS10b
mthl3	0.002751631	-0.129175642	0.25	0.333	1	mthl3
CG9813	0.002762065	-0.120852349	1	1	1	CG9813
lncRNA:CR45758	0.002763545	0.269732417	1	1	1	lncRNA:CR45758
Cr1a{}6093	0.002764991	0.331709747	1	0.875	1	Cr1a{}6093
dimm	0.002780488	-0.320296085	1	0.875	1	dimm
MFS9	0.002783994	-0.217587801	0.875	0.625	1	MFS9
CG10483	0.002785699	-0.186721233	1	1	1	CG10483
RpL27	0.002787499	-0.257318596	1	1	1	RpL27
Srrm234	0.002791581	-0.057136517	1	1	1	Srrm234
row	0.002802508	-0.176183153	1	1	1	row
drd	0.002812628	-0.25853557	0.667	0.708	1	drd
CG10353	0.002821854	0.267779779	1	1	1	CG10353
Hsp23	0.002822792	0.291605814	1	0.458	1	Hsp23
su(sable)	0.002827451	-0.147492404	1	1	1	su(sable)
mnd	0.002831903	-0.249547265	1	1	1	mnd
CG8907	0.002841236	-0.153088967	0.25	0.375	1	CG8907
fusl	0.002844365	-0.189237172	0.708	0.583	1	fusl
Dbx	0.002845072	-0.366046009	1	1	1	Dbx
Hip1	0.002845624	0.279753399	1	1	1	Hip1
Not3	0.002853997	0.207977907	1	1	1	Not3
CG1137	0.002880224	-0.243488852	1	1	1	CG1137
mAcon1	0.002902428	0.292750056	1	1	1	mAcon1
Gclc	0.002910043	-0.13667009	1	1	1	Gclc
Syt14	0.0029103	0.29364643	1	1	1	Syt14
tok	0.002945188	-0.133123607	1	1	1	tok
cmb	0.00297533	-0.187863824	1	1	1	cmb
CG15695	0.002978066	-0.127293397	0.208	0.375	1	CG15695
neur	0.002980116	0.274299847	1	1	1	neur
bbc	0.00301447	0.213235397	1	1	1	bbc
l(3)mbt	0.003017264	-0.157899515	1	1	1	l(3)mbt
CG3339	0.003020206	-0.286879969	0.958	0.875	1	CG3339
CG9922	0.003026517	-0.301204	1	1	1	CG9922
lncRNA:CR43766	0.003028476	0.27805713	1	1	1	lncRNA:CR43766
lncRNA:CR44813	0.003044024	-0.300394481	1	0.917	1	lncRNA:CR44813
Pgant7	0.00305202	-0.242786678	1	1	1	Pgant7
qm	0.003062703	0.259024743	1	1	1	qm
Reg-5	0.003090873	-0.17124674	0.292	0.375	1	Reg-5
gish	0.00309093	0.17371038	1	1	1	gish
ZnT35C	0.003091465	-0.169004945	0.625	0.458	1	ZnT35C
CG7492	0.003107786	0.301789741	1	1	1	CG7492
LamC	0.003111346	0.379111009	1	0.958	1	LamC
not	0.0031168	0.26736196	1	1	1	not
RpLP1	0.003119647	-0.28828481	1	0.958	1	RpLP1
ago	0.003130391	-0.140842774	1	1	1	ago
Spt20	0.003139852	-0.20937802	1	1	1	Spt20
GlyP	0.003151646	-0.213166839	1	1	1	GlyP
mRpL41	0.003178836	0.25660518	0.917	0.333	1	mRpL41
lncRNA:CR44498	0.003184038	-0.301481667	1	0.958	1	lncRNA:CR44498
CG10737	0.003184516	0.215088544	1	1	1	CG10737
Jheh2	0.00318675	-0.241895197	0.667	0.625	1	Jheh2
fz	0.003193539	0.178154838	1	1	1	fz
CG8768	0.003208328	0.359955766	1	1	1	CG8768
y	0.003212148	-0.248150755	1	1	1	y
RpL22	0.003228453	-0.216345316	1	1	1	RpL22
dpp	0.003233538	-0.230782716	0.917	0.667	1	dpp
CG12848	0.003247963	-0.275094232	1	0.958	1	CG12848
lark	0.003285131	-0.165868652	1	1	1	lark
wtrw	0.003286479	-0.163925497	1	1	1	wtrw
PICK1	0.003300989	0.312435111	1	1	1	PICK1
CG6686	0.003321427	-0.202300429	1	1	1	CG6686
CG42249	0.00333666	0.238860689	1	0.292	1	CG42249
ec	0.003359288	-0.224972254	0.792	0.625	1	ec
CG3662	0.003367474	0.263600674	1	1	1	CG3662
CG3702	0.003386973	0.372243104	1	1	1	CG3702
Lon	0.003415311	0.276645954	1	1	1	Lon
CG9386	0.003420435	0.344517564	1	0.625	1	CG9386
jp	0.003436684	0.170720664	1	1	1	jp
Pdfr	0.003451515	-0.144123521	1	1	1	Pdfr
CG43338	0.003470225	-0.13017626	0.208	0.333	1	CG43338
CG17754	0.003473612	0.276145509	1	1	1	CG17754
CG12426	0.003474149	-0.316224915	1	0.958	1	CG12426
Gel	0.003476332	-0.204736918	1	1	1	Gel
RanBP3	0.003493727	-0.294640215	1	0.958	1	RanBP3
Ppcs	0.003502399	0.210077182	1	1	1	Ppcs
Usp16-45	0.003518672	-0.215082735	1	1	1	Usp16-45
CG34370	0.003524563	0.162730877	1	1	1	CG34370
Sr-CI	0.003529514	-0.136711377	0.333	0.417	1	Sr-CI
CG33062	0.003536053	-0.119738514	0.25	0.292	1	CG33062
LIMK1	0.003544934	-0.127434772	1	1	1	LIMK1
SmydA-8	0.003561232	-0.164942974	0.458	0.375	1	SmydA-8
CG6701	0.003664946	-0.354570477	0.833	0.75	1	CG6701
lncRNA:CR45312	0.003666383	0.26415282	1	1	1	lncRNA:CR45312
Tim8	0.003672043	-0.28349859	1	0.958	1	Tim8
Prp39	0.003682573	-0.094339342	1	1	1	Prp39
sas	0.003682737	-0.18987331	0.5	0.458	1	sas
smal	0.003685145	-0.048222662	1	1	1	smal
CG13716	0.003707326	-0.188944967	0.458	0.417	1	CG13716
CG1998	0.003708684	-0.136791837	1	1	1	CG1998
CG33665	0.003714198	-0.123896997	0.083	0.292	1	CG33665
lncRNA:CR32773	0.003724494	-0.174137641	1	1	1	lncRNA:CR32773
FB{}nmo-FB-NOF	0.003737579	-0.298165855	1	1	1	FB{}nmo-FB-NOF
CG2556	0.003751541	-0.421483882	0.958	0.792	1	CG2556
Mitf	0.003752048	0.274803316	1	1	1	Mitf
Mad1	0.003760834	0.346857945	1	1	1	Mad1
lmgB	0.003783809	0.332148009	1	1	1	lmgB
bdl	0.003788135	-0.257033676	1	0.958	1	bdl
INE-1{}2614	0.003789077	-0.110597121	0.208	0.333	1	INE-1{}2614
CG12301	0.003791261	-0.24822438	1	1	1	CG12301
DhpD	0.00380067	-0.270049969	1	1	1	DhpD
CG9372	0.003820675	-0.143320334	0.417	0.333	1	CG9372
TfIIS	0.003827289	-0.246456384	1	1	1	TfIIS
1360{}6356	0.00382886	-0.114092037	0.25	0.375	1	1360{}6356
BS{}729	0.003832246	-0.126161711	0.125	0.292	1	BS{}729
lncRNA:CR44662	0.003832864	0.343514526	1	0.958	1	lncRNA:CR44662
O-fut2	0.003850503	-0.256014052	1	0.958	1	O-fut2
asRNA:CR45528	0.003859515	-0.223570235	0.958	0.833	1	asRNA:CR45528
Pkc98E	0.003947227	-0.05887676	1	1	1	Pkc98E
CG7966	0.003949979	-0.15420385	0.292	0.417	1	CG7966
lncRNA:CR44506	0.003956744	0.323428398	1	1	1	lncRNA:CR44506
TTLL6B	0.003957372	-0.254688511	1	1	1	TTLL6B
412{}6502	0.003958775	-0.117782714	0.167	0.292	1	412{}6502
dx	0.003987021	-0.26224996	0.917	0.75	1	dx
CG33116	0.003990066	0.287934107	1	1	1	CG33116
CG33299	0.003990647	-0.12325512	0.083	0.333	1	CG33299
unc-5	0.003991863	-0.089657856	1	1	1	unc-5
CG13003	0.004013577	-0.189696161	0.583	0.417	1	CG13003
para	0.004016987	0.132909332	1	1	1	para
Inx3	0.004027595	-0.288103403	1	0.958	1	Inx3
dpr6	0.004034598	-0.053211637	1	1	1	dpr6
lncRNA:CR46006	0.004039537	0.198975005	1	1	1	lncRNA:CR46006
Cubn2	0.004059018	-0.150649945	0.333	0.375	1	Cubn2
peb	0.004075571	0.407591615	0.75	0.208	1	peb
CG34355	0.004089249	0.173476236	1	1	1	CG34355
asRNA:CR43159	0.004117107	-0.174170849	0.667	0.5	1	asRNA:CR43159
Drep4	0.004123517	0.299895032	1	1	1	Drep4
CG7518	0.004128078	-0.130071535	1	1	1	CG7518
CG15446	0.004145212	-0.144048736	0.25	0.375	1	CG15446
mdg3{}RR48392	0.004153513	0.245400714	1	0.292	1	mdg3{}RR48392
NK7.1	0.004164716	-0.079229256	1	1	1	NK7.1
CG15414	0.004192897	-0.142388056	0.25	0.333	1	CG15414
btz	0.004200384	-0.275362138	1	1	1	btz
CCKLR-17D1	0.004201746	-0.159155521	1	1	1	CCKLR-17D1
Cyp9b2	0.004207459	-0.118357586	0.375	0.25	1	Cyp9b2
Dr	0.004210486	0.347992863	1	0.792	1	Dr
RpS11	0.004222471	-0.257546373	1	1	1	RpS11
sano	0.004233845	-0.121019676	1	1	1	sano
Uck	0.004234022	-0.195540888	1	1	1	Uck
CG17646	0.0042456	-0.136468374	1	1	1	CG17646
ZnT41F	0.004272707	-0.274948268	1	0.75	1	ZnT41F
S1P	0.004310758	0.331592883	1	1	1	S1P
TfIIEbeta	0.004315915	-0.253290575	0.958	0.875	1	TfIIEbeta
vri	0.004378556	-0.304285872	1	1	1	vri
Rox8	0.00439275	-0.099684506	1	1	1	Rox8
Strip	0.004393022	-0.194206377	1	1	1	Strip
CG8568	0.004393944	-0.20793155	0.792	0.708	1	CG8568
Drl-2	0.004396239	-0.091439897	1	1	1	Drl-2
Hel25E	0.004399395	0.277610007	1	1	1	Hel25E
tei	0.004417347	-0.047000384	1	1	1	tei
dlp	0.004423031	0.250180767	1	1	1	dlp
eIF2Bepsilon	0.004430328	0.327684213	1	0.958	1	eIF2Bepsilon
lute	0.004437685	0.249357252	1	1	1	lute
mdy	0.004446032	-0.266434136	0.917	0.958	1	mdy
lncRNA:CR45409	0.004462459	0.319972197	1	0.958	1	lncRNA:CR45409
Lip2	0.004474387	-0.130416314	0.25	0.292	1	Lip2
Fib	0.004485898	-0.272574734	1	0.917	1	Fib
RpL5	0.004499966	0.247854656	1	1	1	RpL5
CG8051	0.004508441	-0.169643663	0.5	0.375	1	CG8051
CG10055	0.004515754	0.322165002	1	1	1	CG10055
CG18749	0.004532266	0.34449708	1	1	1	CG18749
CG5421	0.00455659	-0.118953108	0.375	0.333	1	CG5421
Sou	0.004567678	-0.236921632	1	0.958	1	Sou
crm	0.004582662	-0.247140764	1	1	1	crm
CG34334	0.004604631	-0.266217459	1	0.875	1	CG34334
[truncated: 14,442 more rows]
